# Supplementary material for: (2,2′-Bipyridine-κ2 N,N′)(4-hydr­oxy-2-oxidobenzaldehyde thio­semicar­ba­zon­ato-κ3 O 2,N 1,S)zinc(II)
Source: Acta Crystallogr Sect E Struct Rep Online. 2009 Jan 8;65(Pt 2):m143. doi: 10.1107/S1600536808043973 (PMC2968129; doi:10.1107/S1600536808043973)
Supplement: Supplementary file 1 [file e-65-0m143-sup1.cif]

##############################################################################
###                                                                        ###
###        Electronic paper (Acta Crystallographica Section E)             ###
###                                                                        ###
##############################################################################
#                                                                            #
# This CIF contains the data in a paper accepted for publication in Acta     #
# Crystallographica Section E. It conforms to the requirements of Notes      #
# for Authors for Section E, and has been peer reviewed under the auspices   #
# of the IUCr Commission on Journals.                                        #
#                                                                            #
# Full details of the Crystallographic Information File format               #
# are given in the paper "The Crystallographic Information File (CIF):       #
# a New Standard Archive File for Crystallography" by S. R. Hall, F. H.      #
# Allen and I. D. Brown [Acta Cryst. (1991), A47, 655-685].                  #
#                                                                            #
# The current version of the core CIF dictionary is obtainable from          #
# ftp://ftp.iucr.org/pub/cif_core.dic. The current version number is 2.4.    #
#                                                                            #
# Software is freely available for graphical display of the structure(s) in  #
# this CIF.  For information consult the CIF home page http://www.iucr.org/  #
# cif/home.html                                                              #
#                                                                            #
# This file may be used for bona fide research purposes within the           #
# scientific community so long as proper attribution is given to the journal # 
# article from which it was obtained.                                        #
#                                                                            #
##############################################################################
                                             
data_I
_audit_creation_method     SHELXL-97
_chemical_name_systematic
;
(2,2'-Bipyridine-\k^2^<i>N</i>,<i>N</i>')(4-hydroxy-2-oxidobenzaldehyde
thiosemicarbazonato-\k^3^<i>O</i>^2^,<i>N</i>^1^,<i>S</i>)zinc(II)
;
_chemical_name_common     ?
_chemical_formula_moiety     'C18 H15 N5 O2 S Zn'
_chemical_formula_sum     'C18 H15 N5 O2 S Zn'
_chemical_formula_iupac     '[Zn (C8 H7 N3 O2 S) (C10 H8 N2)]'
_chemical_formula_weight     430.78
_chemical_melting_point     ?
_symmetry_cell_setting     monoclinic
_symmetry_space_group_name_H-M     'P 21/c'
_symmetry_space_group_name_Hall     '-P 2ybc'
loop_
    _symmetry_equiv_pos_as_xyz
    'x, y, z'
    '-x, y+1/2, -z+1/2'
    '-x, -y, -z'
    'x, -y-1/2, z-1/2'
_cell_length_a     16.1256(4)
_cell_length_b     7.0478(2)
_cell_length_c     17.6387(5)
_cell_angle_alpha     90
_cell_angle_beta     113.646(2)
_cell_angle_gamma     90
_cell_volume     1836.33(9)
_cell_formula_units_Z     4
_cell_measurement_reflns_used     3053
_cell_measurement_theta_min     2.3
_cell_measurement_theta_max     26.2
_cell_measurement_temperature     100(2)
_exptl_crystal_description     prism
_exptl_crystal_colour     yellow
_exptl_crystal_size_max     0.10
_exptl_crystal_size_mid     0.04
_exptl_crystal_size_min     0.02
_exptl_crystal_density_diffrn     1.558
_exptl_crystal_density_meas     ?
_exptl_crystal_density_method     'not measured'
_exptl_crystal_F_000     880
_exptl_absorpt_coefficient_mu     1.475
_exptl_absorpt_correction_type     multi-scan
_exptl_absorpt_process_details     '(SADABS; Sheldrick, 1996)'
_exptl_absorpt_correction_T_min     0.867
_exptl_absorpt_correction_T_max     0.971
_diffrn_ambient_temperature     100(2)
_diffrn_radiation_type     MoK\a
_diffrn_radiation_wavelength     0.71073
_diffrn_radiation_source     'fine-focus sealed tube'
_diffrn_radiation_monochromator     graphite
_diffrn_measurement_device_type     'Bruker SMART APEX'
_diffrn_measurement_method     \w
_diffrn_detector_area_resol_mean     ?
_diffrn_reflns_number     15773
_diffrn_reflns_av_R_equivalents     0.086
_diffrn_reflns_av_sigmaI/netI     0.085
_diffrn_reflns_theta_min     1.4
_diffrn_reflns_theta_max     27.5
_diffrn_reflns_theta_full     27.5
_diffrn_measured_fraction_theta_max     0.995
_diffrn_measured_fraction_theta_full     0.995
_diffrn_reflns_limit_h_min     -20
_diffrn_reflns_limit_h_max     20
_diffrn_reflns_limit_k_min     -9
_diffrn_reflns_limit_k_max     9
_diffrn_reflns_limit_l_min     -21
_diffrn_reflns_limit_l_max     22
_diffrn_standards_number     0
_diffrn_standards_interval_count     0
_diffrn_standards_interval_time     0
_diffrn_standards_decay_%     0
_reflns_number_total     4191
_reflns_number_gt     2919
_reflns_threshold_expression     I>2\s(I)
_refine_ls_structure_factor_coef     Fsqd
_refine_ls_matrix_type     full
_refine_ls_R_factor_all     0.098
_refine_ls_R_factor_gt     0.062
_refine_ls_wR_factor_gt     0.169
_refine_ls_wR_factor_ref     0.195
_refine_ls_goodness_of_fit_ref     1.04
_refine_ls_restrained_S_all     1.05
_refine_ls_number_reflns     4191
_refine_ls_number_parameters     245
_refine_ls_number_restraints     24
_refine_ls_hydrogen_treatment     constr
_refine_ls_weighting_scheme     calc
_refine_ls_weighting_details
         'calc w=1/[\s^2^(Fo^2^)+(0.1071P)^2^+3.3408P] where P=(Fo^2^+2Fc^2^)/3'
_atom_sites_solution_hydrogens     geom
_atom_sites_solution_primary     direct
_atom_sites_solution_secondary     difmap
_refine_ls_shift/su_max     0.001
_refine_ls_shift/su_mean     0.001
_refine_diff_density_max     0.88
_refine_diff_density_min     -0.96
_refine_ls_extinction_method     none
_refine_ls_extinction_coef     ?
loop_
    _atom_type_symbol
    _atom_type_description
    _atom_type_scat_dispersion_real
    _atom_type_scat_dispersion_imag
    _atom_type_scat_source
    'C' 'C' 0.0033 0.0016
                         'International Tables Vol C Tables 4.2.6.8 and 6.1.1.4'
    'H' 'H' 0.0000 0.0000
                         'International Tables Vol C Tables 4.2.6.8 and 6.1.1.4'
    'N' 'N' 0.0061 0.0033
                         'International Tables Vol C Tables 4.2.6.8 and 6.1.1.4'
    'O' 'O' 0.0106 0.0060
                         'International Tables Vol C Tables 4.2.6.8 and 6.1.1.4'
    'S' 'S' 0.1246 0.1234
                         'International Tables Vol C Tables 4.2.6.8 and 6.1.1.4'
    'Zn' 'Zn' 0.2839 1.4301
                         'International Tables Vol C Tables 4.2.6.8 and 6.1.1.4'
_computing_data_collection     'APEX2 (Bruker, 2007)'
_computing_cell_refinement     'SAINT (Bruker, 2007)'
_computing_data_reduction     'SAINT (Bruker, 2007)'
_computing_structure_solution     'SHELXS97 (Sheldrick, 2008)'
_computing_structure_refinement     'SHELXL97 (Sheldrick, 2008)'
_computing_molecular_graphics     'X-SEED (Barbour, 2001)'
_computing_publication_material     'publCIF (Westrip, 2009)'
loop_
    _atom_site_type_symbol
    _atom_site_label
    _atom_site_fract_x
    _atom_site_fract_y
    _atom_site_fract_z
    _atom_site_U_iso_or_equiv
    _atom_site_adp_type
    _atom_site_calc_flag
    _atom_site_refinement_flags
    _atom_site_occupancy
    _atom_site_disorder_assembly
    _atom_site_disorder_group
    Zn Zn1 0.26010(4) 0.61341(9) 0.78222(4) 0.0186(2) Uani d . 1 . .
    S S1 0.35671(10) 0.8297(2) 0.75159(9) 0.0239(3) Uani d . 1 . .
    O O1 0.1393(2) 0.4912(5) 0.7423(2) 0.0221(8) Uani d . 1 . .
    O O2 -0.0804(3) -0.0017(6) 0.6388(2) 0.0238(8) Uani d . 1 . .
    H H2 -0.0941 0.0325 0.6780 0.036 Uiso calc R 1 . .
    N N1 0.2953(3) 0.4436(7) 0.7058(3) 0.0213(10) Uani d . 1 . .
    N N2 0.3774(3) 0.4754(7) 0.6981(3) 0.0226(10) Uani d . 1 . .
    N N3 0.4867(3) 0.6892(7) 0.7112(3) 0.0276(11) Uani d . 1 . .
    H H31 0.5135 0.6021 0.6932 0.033 Uiso calc R 1 . .
    H H32 0.5107 0.8029 0.7242 0.033 Uiso calc R 1 . .
    N N4 0.3299(3) 0.4781(7) 0.8970(3) 0.0276(11) Uani d . 1 . .
    N N6 0.2340(3) 0.7942(6) 0.8656(3) 0.0186(9) Uani d . 1 . .
    C C1 0.1130(4) 0.3300(8) 0.7005(3) 0.0198(11) Uani d . 1 . .
    C C2 0.0305(3) 0.2459(8) 0.6918(3) 0.0192(11) Uani d . 1 . .
    H H2A -0.0049 0.3053 0.7170 0.023 Uiso calc R 1 . .
    C C3 -0.0009(4) 0.0790(8) 0.6476(3) 0.0199(11) Uani d . 1 . .
    C C4 0.0493(4) -0.0115(8) 0.6105(3) 0.0250(12) Uani d . 1 . .
    H H4 0.0276 -0.1248 0.5798 0.030 Uiso calc R 1 . .
    C C5 0.1305(4) 0.0642(8) 0.6187(3) 0.0246(12) Uani d . 1 . .
    H H5 0.1644 0.0017 0.5927 0.030 Uiso calc R 1 . .
    C C6 0.1660(3) 0.2315(7) 0.6641(3) 0.0182(10) Uani d . 1 . .
    C C7 0.2514(4) 0.2930(8) 0.6672(3) 0.0210(11) Uani d . 1 . .
    H H7 0.2788 0.2180 0.6388 0.025 Uiso calc R 1 . .
    C C8 0.4083(4) 0.6481(8) 0.7189(3) 0.0233(12) Uani d . 1 . .
    C C9 0.3807(6) 0.3222(11) 0.9082(5) 0.0486(19) Uani d U 1 . .
    H H9 0.3852 0.2632 0.8615 0.058 Uiso calc R 1 . .
    C C10 0.4268(7) 0.2446(14) 0.9857(5) 0.068(3) Uani d U 1 . .
    H H10 0.4631 0.1346 0.9924 0.082 Uiso calc R 1 . .
    C C11 0.4195(6) 0.3282(13) 1.0529(5) 0.059(2) Uani d U 1 . .
    H H11 0.4503 0.2752 1.1065 0.071 Uiso calc R 1 . .
    C C12 0.3680(5) 0.4878(11) 1.0429(4) 0.0390(16) Uani d U 1 . .
    H H12 0.3628 0.5480 1.0890 0.047 Uiso calc R 1 . .
    C C13 0.3235(4) 0.5594(9) 0.9635(3) 0.0246(12) Uani d . 1 . .
    C C14 0.2655(4) 0.7348(8) 0.9444(3) 0.0235(12) Uani d . 1 . .
    C C15 0.2450(5) 0.8306(10) 1.0037(4) 0.0345(15) Uani d . 1 . .
    H H15 0.2672 0.7861 1.0592 0.041 Uiso calc R 1 . .
    C C16 0.1917(5) 0.9915(11) 0.9804(4) 0.0429(18) Uani d . 1 . .
    H H16 0.1754 1.0573 1.0194 0.051 Uiso calc R 1 . .
    C C17 0.1624(5) 1.0556(9) 0.9000(4) 0.0356(15) Uani d . 1 . .
    H H17 0.1276 1.1684 0.8831 0.043 Uiso calc R 1 . .
    C C18 0.1848(4) 0.9525(8) 0.8448(4) 0.0242(12) Uani d . 1 . .
    H H18 0.1643 0.9961 0.7893 0.029 Uiso calc R 1 . .
loop_
    _atom_site_aniso_label
    _atom_site_aniso_U_11
    _atom_site_aniso_U_22
    _atom_site_aniso_U_33
    _atom_site_aniso_U_12
    _atom_site_aniso_U_13
    _atom_site_aniso_U_23
    Zn1 0.0165(3) 0.0207(3) 0.0182(3) 0.0020(2) 0.0065(2) 0.0029(2)
    S1 0.0208(7) 0.0196(7) 0.0340(8) 0.0012(5) 0.0139(6) 0.0039(5)
    O1 0.0178(19) 0.021(2) 0.028(2) -0.0017(15) 0.0101(16) -0.0024(16)
    O2 0.0186(19) 0.027(2) 0.025(2) -0.0039(16) 0.0079(16) -0.0022(16)
    N1 0.018(2) 0.026(2) 0.021(2) -0.0014(19) 0.0095(19) 0.0022(18)
    N2 0.014(2) 0.030(3) 0.024(2) -0.0033(19) 0.0094(19) -0.002(2)
    N3 0.022(2) 0.025(2) 0.043(3) -0.006(2) 0.021(2) -0.005(2)
    N4 0.027(3) 0.033(3) 0.024(2) 0.009(2) 0.012(2) 0.012(2)
    N6 0.016(2) 0.019(2) 0.019(2) 0.0003(17) 0.0052(18) 0.0038(17)
    C1 0.020(3) 0.019(3) 0.019(3) 0.002(2) 0.007(2) 0.004(2)
    C2 0.016(2) 0.024(3) 0.018(2) 0.002(2) 0.007(2) 0.002(2)
    C3 0.015(2) 0.023(3) 0.018(2) 0.001(2) 0.002(2) 0.006(2)
    C4 0.027(3) 0.026(3) 0.022(3) -0.002(2) 0.010(2) 0.000(2)
    C5 0.024(3) 0.028(3) 0.023(3) 0.003(2) 0.010(2) -0.003(2)
    C6 0.018(3) 0.018(3) 0.018(2) 0.002(2) 0.006(2) 0.0031(19)
    C7 0.022(3) 0.025(3) 0.018(3) 0.000(2) 0.009(2) -0.001(2)
    C8 0.022(3) 0.026(3) 0.025(3) 0.001(2) 0.013(2) 0.003(2)
    C9 0.059(4) 0.049(4) 0.048(4) 0.032(4) 0.032(4) 0.022(3)
    C10 0.085(6) 0.075(5) 0.054(5) 0.054(5) 0.037(4) 0.031(4)
    C11 0.065(5) 0.076(5) 0.039(4) 0.037(4) 0.024(4) 0.032(4)
    C12 0.039(4) 0.051(4) 0.032(3) 0.010(3) 0.019(3) 0.015(3)
    C13 0.020(3) 0.031(3) 0.021(3) 0.000(2) 0.006(2) 0.007(2)
    C14 0.022(3) 0.027(3) 0.019(3) -0.007(2) 0.005(2) -0.003(2)
    C15 0.042(4) 0.036(4) 0.021(3) 0.001(3) 0.008(3) -0.007(2)
    C16 0.053(5) 0.041(4) 0.029(3) 0.004(3) 0.011(3) -0.014(3)
    C17 0.040(4) 0.028(3) 0.034(3) 0.010(3) 0.010(3) -0.002(3)
    C18 0.020(3) 0.023(3) 0.023(3) -0.001(2) 0.002(2) -0.001(2)
loop_
    _geom_bond_atom_site_label_1
    _geom_bond_atom_site_label_2
    _geom_bond_site_symmetry_2
    _geom_bond_distance
    _geom_bond_publ_flag
    Zn1 O1 . 1.983(4) ?
    Zn1 N1 . 2.045(5) ?
    Zn1 N4 . 2.109(5) ?
    Zn1 N6 . 2.112(5) ?
    Zn1 S1 . 2.3911(15) ?
    S1 C8 . 1.746(6) ?
    O1 C1 . 1.329(7) ?
    O2 C3 . 1.354(6) ?
    O2 H2 . 0.8400 ?
    N1 C7 . 1.306(7) ?
    N1 N2 . 1.403(6) ?
    N2 C8 . 1.310(7) ?
    N3 C8 . 1.355(7) ?
    N3 H31 . 0.8800 ?
    N3 H32 . 0.8800 ?
    N4 C9 . 1.338(8) ?
    N4 C13 . 1.346(8) ?
    N6 C18 . 1.333(7) ?
    N6 C14 . 1.340(7) ?
    C1 C2 . 1.408(7) ?
    C1 C6 . 1.437(7) ?
    C2 C3 . 1.389(8) ?
    C2 H2A . 0.9500 ?
    C3 C4 . 1.385(8) ?
    C4 C5 . 1.367(8) ?
    C4 H4 . 0.9500 ?
    C5 C6 . 1.412(8) ?
    C5 H5 . 0.9500 ?
    C6 C7 . 1.423(7) ?
    C7 H7 . 0.9500 ?
    C9 C10 . 1.381(10) ?
    C9 H9 . 0.9500 ?
    C10 C11 . 1.370(12) ?
    C10 H10 . 0.9500 ?
    C11 C12 . 1.367(10) ?
    C11 H11 . 0.9500 ?
    C12 C13 . 1.387(8) ?
    C12 H12 . 0.9500 ?
    C13 C14 . 1.505(8) ?
    C14 C15 . 1.393(8) ?
    C15 C16 . 1.382(10) ?
    C15 H15 . 0.9500 ?
    C16 C17 . 1.380(9) ?
    C16 H16 . 0.9500 ?
    C17 C18 . 1.373(9) ?
    C17 H17 . 0.9500 ?
    C18 H18 . 0.9500 ?
loop_
    _geom_angle_atom_site_label_1
    _geom_angle_atom_site_label_2
    _geom_angle_atom_site_label_3
    _geom_angle_site_symmetry_1
    _geom_angle_site_symmetry_3
    _geom_angle
    _geom_angle_publ_flag
    O1 Zn1 N1 . . 90.29(16) ?
    O1 Zn1 N4 . . 102.37(18) ?
    N1 Zn1 N4 . . 100.70(19) ?
    O1 Zn1 N6 . . 93.82(16) ?
    N1 Zn1 N6 . . 175.77(18) ?
    N4 Zn1 N6 . . 77.46(19) ?
    O1 Zn1 S1 . . 146.42(12) ?
    N1 Zn1 S1 . . 81.14(13) ?
    N4 Zn1 S1 . . 111.10(15) ?
    N6 Zn1 S1 . . 95.92(13) ?
    C8 S1 Zn1 . . 92.73(19) ?
    C1 O1 Zn1 . . 128.1(3) ?
    C3 O2 H2 . . 109.5 ?
    C7 N1 N2 . . 114.5(5) ?
    C7 N1 Zn1 . . 125.7(4) ?
    N2 N1 Zn1 . . 119.5(3) ?
    C8 N2 N1 . . 112.9(5) ?
    C8 N3 H31 . . 120.0 ?
    C8 N3 H32 . . 120.0 ?
    H31 N3 H32 . . 120.0 ?
    C9 N4 C13 . . 118.5(5) ?
    C9 N4 Zn1 . . 124.9(5) ?
    C13 N4 Zn1 . . 116.5(4) ?
    C18 N6 C14 . . 118.9(5) ?
    C18 N6 Zn1 . . 125.2(4) ?
    C14 N6 Zn1 . . 115.8(4) ?
    O1 C1 C2 . . 119.8(5) ?
    O1 C1 C6 . . 123.2(5) ?
    C2 C1 C6 . . 117.0(5) ?
    C3 C2 C1 . . 122.2(5) ?
    C3 C2 H2A . . 118.9 ?
    C1 C2 H2A . . 118.9 ?
    O2 C3 C4 . . 117.3(5) ?
    O2 C3 C2 . . 122.4(5) ?
    C4 C3 C2 . . 120.3(5) ?
    C5 C4 C3 . . 119.2(5) ?
    C5 C4 H4 . . 120.4 ?
    C3 C4 H4 . . 120.4 ?
    C4 C5 C6 . . 122.6(5) ?
    C4 C5 H5 . . 118.7 ?
    C6 C5 H5 . . 118.7 ?
    C5 C6 C7 . . 116.2(5) ?
    C5 C6 C1 . . 118.6(5) ?
    C7 C6 C1 . . 125.1(5) ?
    N1 C7 C6 . . 125.5(5) ?
    N1 C7 H7 . . 117.2 ?
    C6 C7 H7 . . 117.2 ?
    N2 C8 N3 . . 115.8(5) ?
    N2 C8 S1 . . 126.5(4) ?
    N3 C8 S1 . . 117.6(4) ?
    N4 C9 C10 . . 121.7(7) ?
    N4 C9 H9 . . 119.1 ?
    C10 C9 H9 . . 119.1 ?
    C11 C10 C9 . . 119.2(7) ?
    C11 C10 H10 . . 120.4 ?
    C9 C10 H10 . . 120.4 ?
    C10 C11 C12 . . 120.0(7) ?
    C10 C11 H11 . . 120.0 ?
    C12 C11 H11 . . 120.0 ?
    C11 C12 C13 . . 118.1(7) ?
    C11 C12 H12 . . 121.0 ?
    C13 C12 H12 . . 121.0 ?
    N4 C13 C12 . . 122.4(6) ?
    N4 C13 C14 . . 114.3(5) ?
    C12 C13 C14 . . 123.2(6) ?
    N6 C14 C15 . . 121.5(6) ?
    N6 C14 C13 . . 115.6(5) ?
    C15 C14 C13 . . 122.9(5) ?
    C16 C15 C14 . . 118.7(6) ?
    C16 C15 H15 . . 120.6 ?
    C14 C15 H15 . . 120.6 ?
    C17 C16 C15 . . 119.3(6) ?
    C17 C16 H16 . . 120.3 ?
    C15 C16 H16 . . 120.3 ?
    C18 C17 C16 . . 118.5(6) ?
    C18 C17 H17 . . 120.8 ?
    C16 C17 H17 . . 120.8 ?
    N6 C18 C17 . . 123.0(5) ?
    N6 C18 H18 . . 118.5 ?
    C17 C18 H18 . . 118.5 ?
loop_
    _geom_torsion_atom_site_label_1
    _geom_torsion_atom_site_label_2
    _geom_torsion_atom_site_label_3
    _geom_torsion_atom_site_label_4
    _geom_torsion_site_symmetry_1
    _geom_torsion_site_symmetry_2
    _geom_torsion_site_symmetry_3
    _geom_torsion_site_symmetry_4
    _geom_torsion
    _geom_torsion_publ_flag
    O1 Zn1 S1 C8 . . . . -95.8(3) ?
    N1 Zn1 S1 C8 . . . . -18.8(2) ?
    N4 Zn1 S1 C8 . . . . 79.3(2) ?
    N6 Zn1 S1 C8 . . . . 158.1(2) ?
    N1 Zn1 O1 C1 . . . . 15.3(4) ?
    N4 Zn1 O1 C1 . . . . -85.8(4) ?
    N6 Zn1 O1 C1 . . . . -163.8(4) ?
    S1 Zn1 O1 C1 . . . . 89.5(5) ?
    O1 Zn1 N1 C7 . . . . -13.1(5) ?
    N4 Zn1 N1 C7 . . . . 89.5(5) ?
    S1 Zn1 N1 C7 . . . . -160.5(5) ?
    O1 Zn1 N1 N2 . . . . 173.2(4) ?
    N4 Zn1 N1 N2 . . . . -84.1(4) ?
    S1 Zn1 N1 N2 . . . . 25.8(4) ?
    C7 N1 N2 C8 . . . . 163.9(5) ?
    Zn1 N1 N2 C8 . . . . -21.8(6) ?
    O1 Zn1 N4 C9 . . . . 92.1(6) ?
    N1 Zn1 N4 C9 . . . . -0.5(6) ?
    N6 Zn1 N4 C9 . . . . -176.7(6) ?
    S1 Zn1 N4 C9 . . . . -85.1(6) ?
    O1 Zn1 N4 C13 . . . . -89.4(4) ?
    N1 Zn1 N4 C13 . . . . 177.9(4) ?
    N6 Zn1 N4 C13 . . . . 1.8(4) ?
    S1 Zn1 N4 C13 . . . . 93.4(4) ?
    O1 Zn1 N6 C18 . . . . -78.4(4) ?
    N4 Zn1 N6 C18 . . . . 179.8(5) ?
    S1 Zn1 N6 C18 . . . . 69.4(4) ?
    O1 Zn1 N6 C14 . . . . 97.3(4) ?
    N4 Zn1 N6 C14 . . . . -4.6(4) ?
    S1 Zn1 N6 C14 . . . . -114.9(4) ?
    Zn1 O1 C1 C2 . . . . 167.2(4) ?
    Zn1 O1 C1 C6 . . . . -11.3(7) ?
    O1 C1 C2 C3 . . . . 179.0(5) ?
    C6 C1 C2 C3 . . . . -2.4(8) ?
    C1 C2 C3 O2 . . . . -179.6(5) ?
    C1 C2 C3 C4 . . . . 0.3(8) ?
    O2 C3 C4 C5 . . . . -179.3(5) ?
    C2 C3 C4 C5 . . . . 0.7(8) ?
    C3 C4 C5 C6 . . . . 0.4(9) ?
    C4 C5 C6 C7 . . . . 179.9(5) ?
    C4 C5 C6 C1 . . . . -2.5(8) ?
    O1 C1 C6 C5 . . . . -178.1(5) ?
    C2 C1 C6 C5 . . . . 3.3(7) ?
    O1 C1 C6 C7 . . . . -0.7(8) ?
    C2 C1 C6 C7 . . . . -179.2(5) ?
    N2 N1 C7 C6 . . . . -178.8(5) ?
    Zn1 N1 C7 C6 . . . . 7.3(8) ?
    C5 C6 C7 N1 . . . . 180.0(5) ?
    C1 C6 C7 N1 . . . . 2.5(9) ?
    N1 N2 C8 N3 . . . . -178.7(5) ?
    N1 N2 C8 S1 . . . . -1.0(7) ?
    Zn1 S1 C8 N2 . . . . 17.3(5) ?
    Zn1 S1 C8 N3 . . . . -165.0(4) ?
    C13 N4 C9 C10 . . . . -0.5(12) ?
    Zn1 N4 C9 C10 . . . . 178.0(7) ?
    N4 C9 C10 C11 . . . . 0.7(15) ?
    C9 C10 C11 C12 . . . . -0.8(16) ?
    C10 C11 C12 C13 . . . . 0.6(13) ?
    C9 N4 C13 C12 . . . . 0.3(10) ?
    Zn1 N4 C13 C12 . . . . -178.3(5) ?
    C9 N4 C13 C14 . . . . 179.5(6) ?
    Zn1 N4 C13 C14 . . . . 0.9(6) ?
    C11 C12 C13 N4 . . . . -0.4(10) ?
    C11 C12 C13 C14 . . . . -179.5(7) ?
    C18 N6 C14 C15 . . . . 2.6(8) ?
    Zn1 N6 C14 C15 . . . . -173.4(5) ?
    C18 N6 C14 C13 . . . . -177.6(5) ?
    Zn1 N6 C14 C13 . . . . 6.4(6) ?
    N4 C13 C14 N6 . . . . -4.9(7) ?
    C12 C13 C14 N6 . . . . 174.3(6) ?
    N4 C13 C14 C15 . . . . 174.9(6) ?
    C12 C13 C14 C15 . . . . -5.9(9) ?
    N6 C14 C15 C16 . . . . -0.7(10) ?
    C13 C14 C15 C16 . . . . 179.5(6) ?
    C14 C15 C16 C17 . . . . -1.7(11) ?
    C15 C16 C17 C18 . . . . 2.3(11) ?
    C14 N6 C18 C17 . . . . -2.0(9) ?
    Zn1 N6 C18 C17 . . . . 173.5(5) ?
    C16 C17 C18 N6 . . . . -0.5(10) ?
loop_
    _geom_hbond_atom_site_label_D
    _geom_hbond_atom_site_label_H
    _geom_hbond_atom_site_label_A
    _geom_hbond_site_symmetry_A
    _geom_hbond_distance_DH
    _geom_hbond_distance_HA
    _geom_hbond_distance_DA
    _geom_hbond_angle_DHA
    _geom_hbond_publ_flag
    O2 H2 O1 2_546 0.84 1.85 2.625(5) 153 yes
    N3 H32 N2 2_656 0.88 2.15 2.936(7) 148 yes
data_global
_journal_date_recd_electronic     2008-12-23
_journal_date_accepted     2008-12-25
_journal_name_full     'Acta Crystallographica, Section E'
_journal_year     2009
_journal_volume     65
_journal_issue      2
_journal_page_first     m143
_journal_page_last     m143
_journal_paper_category     QM
_journal_coeditor_code     TK2348
_publ_contact_author_name     'Prof. Mohd. Jamil Maah'
_publ_contact_author_address
;
Department of Chemistry
University Malaya
50603 Kuala  Lumpur
Malaysia
;
_publ_contact_author_email     mjamil@um.edu.my
_publ_contact_author_fax     ?
_publ_contact_author_phone     ?
_publ_section_title
;
(2,2'-Bipyridine-\k^2^<i>N</i>,<i>N</i>')(4-hydroxy-2-oxidobenzaldehyde
thiosemicarbazonato-\k^3^<i>O</i>^2^,<i>N</i>^1^,<i>S</i>)zinc(II)
;
loop_
    _publ_author_name
    _publ_author_address
    'Tan, Kong Wai '
;
Department of Chemistry
University of Malaya
50603 Kuala  Lumpur
Malaysia
;
    'Ng, Chew Hee'
;
Faculty of Engineering and Science,
Universiti Tunku Abdul Rahman
53300 Kuala Lumpur
Malaysia
;
    'Maah, Mohd Jamil'
;
Department of Chemistry
University of Malaya
50603 Kuala Lumpur
Malaysia
;
    'Ng, Seik Weng'
;
Department of Chemistry
University of Malaya
50603 Kuala Lumpur
Malaysia
;
