# Supplementary material for: (2,2′-Bipyridine-κ2 N,N′)(4-hydr­oxy-2-oxidobenzaldehyde thio­semicar­ba­zon­ato-κ3 O 2,N 1,S)zinc(II)
Source: Acta Crystallogr Sect E Struct Rep Online. 2009 Jan 8;65(Pt 2):m143. doi: 10.1107/S1600536808043973 (PMC2968129; doi:10.1107/S1600536808043973)
Supplement: Supplementary file 2 [file e-65-0m143-Isup2.hkl]

# 
# h,k,l, Fc-squared, Fo-squared, sigma(Fo-squared) and status flag 
# 
data_I
_shelx_title '  P21/c' 
_shelx_refln_list_code          4 
_shelx_F_calc_maximum      197.76 
_exptl_crystal_F_000       880.00 
_reflns_d_resolution_high  0.7697 
 
loop_ 
 _symmetry_equiv_pos_as_xyz 
 'x, y, z' 
 '-x, y+1/2, -z+1/2' 
 '-x, -y, -z' 
 'x, -y-1/2, z-1/2' 
 
_cell_length_a    16.1256 
_cell_length_b     7.0478 
_cell_length_c    17.6387 
_cell_angle_alpha  90.000 
_cell_angle_beta  113.646 
_cell_angle_gamma  90.000 
 
_shelx_F_squared_multiplier     1.000 
 
loop_ 
 _refln_index_h 
 _refln_index_k 
 _refln_index_l 
 _refln_F_squared_calc 
 _refln_F_squared_meas 
 _refln_F_squared_sigma 
 _refln_observed_status 
   1   0   0      817.45       -5.99      3.99 o 
   2   0   0    32432.40    33504.46   1014.54 o 
   3   0   0     4053.84     4822.45    173.12 o 
   4   0   0      255.83      222.01     24.17 o 
   5   0   0       37.51       66.40     23.35 o 
   6   0   0     2095.91     1872.91    101.79 o 
   7   0   0      428.91      668.19     59.12 o 
   8   0   0    16809.36    17310.92    750.87 o 
   9   0   0     3401.28     7301.89   1005.23 o 
  10   0   0     7299.93     7741.10    352.61 o 
  11   0   0     2700.21     2704.01    149.07 o 
  12   0   0     3385.39     3321.17    176.42 o 
  13   0   0     2057.40     1961.80    128.28 o 
  14   0   0      350.08      386.04     78.83 o 
  15   0   0      441.32      391.79     82.42 o 
  16   0   0     1118.37     1095.42    156.67 o 
  17   0   0      248.49      263.12    120.02 o 
  18   0   0      867.15      733.60    153.40 o 
  19   0   0      645.33      595.61    151.01 o 
   1   1   0     6971.39     6888.57    167.72 o 
   2   1   0     4551.13     4687.50    134.29 o 
   3   1   0    21414.46    20698.66    647.75 o 
   4   1   0     2273.78     2195.97     76.64 o 
   5   1   0     4086.62     4311.23    139.18 o 
   6   1   0      247.99      281.27     28.81 o 
   7   1   0     3699.77     3688.14    143.78 o 
   8   1   0      969.03     1241.09     77.79 o 
   9   1   0     4572.65     4342.53    147.28 o 
  10   1   0     1711.48     2317.61     91.08 o 
  11   1   0     2206.60     2574.23    165.09 o 
  12   1   0      874.70     1053.30     76.43 o 
  13   1   0      258.08      284.23     58.47 o 
  14   1   0     1360.63     1366.80     93.11 o 
  15   1   0       21.43      -58.81     55.76 o 
  16   1   0       86.53       67.27     63.09 o 
  17   1   0      343.05      427.66     74.92 o 
  18   1   0      109.78      125.64     70.34 o 
  19   1   0      251.36      278.59     95.07 o 
   0   2   0     2104.98     2887.38    182.18 o 
   1   2   0     6996.67     7454.83    272.14 o 
   2   2   0      518.96      637.32     56.27 o 
   3   2   0       43.66       41.06     19.86 o 
   4   2   0     5713.86     6009.71    174.07 o 
   5   2   0      946.20      998.75     86.12 o 
   6   2   0     2087.34     2148.68     74.78 o 
   7   2   0       28.52       20.40     26.47 o 
   8   2   0     1532.21     1628.80     73.93 o 
   9   2   0      142.73      229.98     40.17 o 
  10   2   0      243.43      340.28     40.05 o 
  11   2   0        3.71      -26.77     34.83 o 
  12   2   0       99.83      128.17     40.76 o 
  13   2   0      539.41      499.60     60.11 o 
  14   2   0       12.33        0.72     72.68 o 
  15   2   0      823.64      821.17     76.04 o 
  16   2   0      436.54      609.46     74.75 o 
  17   2   0      301.84      375.44     72.56 o 
  18   2   0        0.89      -49.13     64.38 o 
   1   3   0     3343.16     2973.31    104.03 o 
   2   3   0       85.60       79.14     19.82 o 
   3   3   0     2036.28     1665.02     56.85 o 
   4   3   0       22.65       -3.73     22.44 o 
   5   3   0     5344.30     4768.87    162.49 o 
   6   3   0       51.25      100.07     33.45 o 
   7   3   0     1018.51     1032.57     56.80 o 
   8   3   0     1297.62     1648.21     99.89 o 
   9   3   0      789.96     1035.65     92.50 o 
  10   3   0      372.39      685.98    103.13 o 
  11   3   0     1587.13     1502.66     70.77 o 
  12   3   0     1697.98     1699.10     88.43 o 
  13   3   0     2017.57     1946.82     85.19 o 
  14   3   0      677.60      805.76     74.22 o 
  15   3   0      681.36      789.48     89.10 o 
  16   3   0      577.87      528.63    107.17 o 
  17   3   0       91.57       -6.08     63.58 o 
  18   3   0      535.73      620.09     83.39 o 
   0   4   0      254.10      581.51     76.13 o 
   1   4   0     1726.22     1819.32     97.27 o 
   2   4   0     2675.32     2381.88     74.68 o 
   3   4   0      598.36      651.06     57.48 o 
   4   4   0     4981.57     4649.78    158.77 o 
   5   4   0      259.92      267.01     39.14 o 
   6   4   0     3568.01     3398.56    124.58 o 
   7   4   0      750.92     1113.28     74.52 o 
   8   4   0     3597.75     3360.07    126.05 o 
   9   4   0       44.50       74.61     39.02 o 
  10   4   0      464.14      478.14     56.88 o 
  11   4   0      914.44     1030.18     70.20 o 
  12   4   0      846.80      859.41     85.78 o 
  13   4   0     1224.29     1230.05     84.83 o 
  14   4   0      168.36      196.38     50.32 o 
  15   4   0      704.81      696.13    104.69 o 
  16   4   0      147.34       60.10     74.67 o 
  17   4   0       17.70      -16.59     75.99 o 
   1   5   0     3872.89     3849.62    243.74 o 
   2   5   0      881.35     1004.37     68.76 o 
   3   5   0       19.20       33.81     26.68 o 
   4   5   0      156.78      174.41     37.33 o 
   5   5   0       33.61       80.69     36.22 o 
   6   5   0       11.40      -23.03     36.19 o 
   7   5   0      173.34      142.03     41.27 o 
   8   5   0      329.12      396.03     50.22 o 
   9   5   0     1848.44     1850.38    104.59 o 
  10   5   0      244.23      292.54     60.93 o 
  11   5   0      386.61      339.75     58.84 o 
  12   5   0      186.59      211.41     58.07 o 
  13   5   0       13.11       68.07     50.65 o 
  14   5   0        2.56        3.63     55.21 o 
  15   5   0      229.75      242.26     96.58 o 
  16   5   0       28.96      -83.13     81.42 o 
   0   6   0      714.74      674.79     62.46 o 
   1   6   0      420.17      574.66     95.03 o 
   2   6   0      474.68      680.98     94.33 o 
   4   6   0     4163.16     4031.15    130.70 o 
   5   6   0       10.89       18.35     34.34 o 
   6   6   0      129.20      200.24     50.57 o 
   7   6   0     2653.54     2470.59    106.24 o 
   8   6   0       33.29      140.98     58.14 o 
   9   6   0       66.22       62.64     58.27 o 
  10   6   0        3.85      -57.87     51.39 o 
  11   6   0       13.56       21.03     55.27 o 
  12   6   0      307.02      256.23     63.72 o 
  13   6   0        1.52      -13.27     79.97 o 
  14   6   0      497.33      357.22     77.69 o 
   1   7   0      963.87     1149.45     84.22 o 
   2   7   0       20.41      -61.03     42.71 o 
   3   7   0     1463.72     1513.01    163.09 o 
   4   7   0      113.50      178.62     50.98 o 
   5   7   0     1254.52     1416.99    103.63 o 
   6   7   0     1293.98     1562.58    115.16 o 
   7   7   0     2394.16     2755.56    104.49 o 
   8   7   0      761.29      873.91     66.33 o 
   9   7   0      211.75      130.24     67.71 o 
  10   7   0      172.00      129.10     67.95 o 
  11   7   0      110.25      200.95     72.37 o 
  12   7   0       18.40      -49.87     69.26 o 
   0   8   0      134.41      171.69     74.52 o 
   1   8   0      164.58      216.90     56.59 o 
   2   8   0      195.26      212.96     97.43 o 
   3   8   0        0.17      -40.54     47.07 o 
   4   8   0      599.62      761.17     68.79 o 
   5   8   0       17.70      -99.83     96.19 o 
   6   8   0     1178.02     1236.15    119.99 o 
   7   8   0      272.93      225.87     79.64 o 
   8   8   0       24.65        8.63     71.08 o 
   9   8   0      448.52      394.81     92.29 o 
   1   9   0        1.68       -0.57     61.32 o 
   2   9   0       13.94      640.82    268.14 o 
   3   9   0       34.73        1.96     77.78 o 
 -19   1   1      122.53       75.36     70.10 o 
 -18   1   1      883.72      797.83     89.38 o 
 -17   1   1      847.68      870.20    103.76 o 
 -16   1   1     1487.46     1588.70    105.76 o 
 -15   1   1     1079.21     1105.26     86.75 o 
 -14   1   1      478.25      621.30     78.80 o 
 -13   1   1     1111.86     1240.30     83.27 o 
 -12   1   1      141.57      129.36     39.88 o 
 -11   1   1      248.80      268.70     40.48 o 
 -10   1   1       96.29       92.29     33.65 o 
  -9   1   1      156.04      109.07     30.98 o 
  -8   1   1      748.69      951.96     48.75 o 
  -7   1   1     7255.61     7211.74    263.26 o 
  -6   1   1     3881.68     4371.42    163.69 o 
  -5   1   1    14150.11    14752.19    508.01 o 
  -4   1   1     7833.04     7555.94    216.08 o 
  -3   1   1    24530.65    22755.27    577.16 o 
  -2   1   1     6363.16     5910.78    153.31 o 
  -1   1   1    13944.00    12592.17    356.00 o 
   0   1   1     4716.26     4198.27    139.96 o 
   1   1   1    12463.91    12494.78    365.85 o 
   2   1   1       98.54      179.33     26.43 o 
   3   1   1     2544.22     2473.88     96.76 o 
   4   1   1     1380.12     1431.07     51.13 o 
   5   1   1     1269.64     1080.93     48.36 o 
   6   1   1     6118.12     6178.94    176.85 o 
   7   1   1     7966.76     8101.99    229.67 o 
   8   1   1     1723.86     1638.36     80.69 o 
   9   1   1     1538.10     5379.89    358.28 o 
  10   1   1     1544.12     2306.35    140.37 o 
  11   1   1      455.72      556.39     47.82 o 
  12   1   1      151.96      126.86     51.05 o 
  13   1   1      911.56     1015.26     80.80 o 
  14   1   1      270.30      361.16     65.53 o 
  15   1   1        4.55       15.89     57.63 o 
  16   1   1     2103.65     1926.80    215.11 o 
  17   1   1       13.04       20.58    100.20 o 
  18   1   1      526.24      541.76    102.62 o 
 -19   2   1      726.02      611.24     84.80 o 
 -18   2   1      143.23       31.71     65.87 o 
 -17   2   1     1827.63     1741.01    108.66 o 
 -16   2   1      657.59      595.25     84.87 o 
 -15   2   1     2142.28     2208.90    111.26 o 
 -14   2   1     1587.97     1868.71     98.36 o 
 -13   2   1      319.55      307.48     45.25 o 
 -12   2   1     4986.87     4744.65    153.60 o 
 -11   2   1       23.55      -14.05     39.58 o 
 -10   2   1     1263.76     1499.57    111.65 o 
  -9   2   1     1651.87     1817.84    124.17 o 
  -8   2   1     3574.75     3417.81    124.12 o 
  -7   2   1     6365.40     5542.54    197.04 o 
  -6   2   1     9631.22     8815.66    288.39 o 
  -5   2   1      356.17      492.21     33.57 o 
  -4   2   1    25885.92    24521.34    690.41 o 
  -3   2   1     3545.66     3610.45    108.29 o 
  -2   2   1      663.41      734.30     36.40 o 
  -1   2   1       18.14       23.51     16.96 o 
   0   2   1     3140.13     2840.12    138.49 o 
   1   2   1       14.45       12.81     14.15 o 
   2   2   1     2026.24     1807.85     73.85 o 
   3   2   1      114.36      144.34     21.55 o 
   4   2   1     8284.71     8006.80    258.13 o 
   5   2   1      684.87      758.23     68.33 o 
   6   2   1     3528.34     3487.17    110.18 o 
   7   2   1     4693.37     4512.51    126.89 o 
   8   2   1     1416.92     1623.81    171.44 o 
   9   2   1     2478.34     2360.94     78.71 o 
  11   2   1      281.74      269.17     42.49 o 
  12   2   1     2177.49     2130.49     87.22 o 
  13   2   1      966.35     1005.85     75.49 o 
  14   2   1      626.09      629.35     68.65 o 
  15   2   1     2737.52     2537.87    120.67 o 
  16   2   1       41.68        9.20     60.66 o 
  17   2   1     1203.55     1284.69    102.32 o 
  18   2   1       79.88       55.26     71.22 o 
 -18   3   1      447.30      336.74    120.96 o 
 -17   3   1       18.71      -13.54     60.74 o 
 -16   3   1      255.10      201.94     62.44 o 
 -15   3   1     1346.98     1457.79    127.65 o 
 -14   3   1     1609.36     1766.83    121.25 o 
 -13   3   1     2899.69     2734.27    103.88 o 
 -12   3   1      264.67      270.85     64.80 o 
 -11   3   1      325.24      455.82     63.43 o 
 -10   3   1      560.91      532.97     51.40 o 
  -9   3   1      626.50      727.67     61.35 o 
  -8   3   1     2773.13     2613.77    101.17 o 
  -7   3   1     4035.46     3937.58    139.10 o 
  -6   3   1     1961.55     2011.11     71.25 o 
  -5   3   1     3307.52     3478.05    170.68 o 
  -4   3   1      758.46     1010.42     57.80 o 
  -3   3   1     1066.62      923.78     58.28 o 
  -2   3   1     1323.35     1183.92     49.84 o 
  -1   3   1      220.63      235.08     21.90 o 
   0   3   1      789.03     1014.73     70.83 o 
   1   3   1      220.00      345.72     35.65 o 
   2   3   1      423.48      540.48     28.82 o 
   3   3   1     7041.78     7046.85    191.82 o 
   4   3   1      826.96      932.73     43.47 o 
   5   3   1    13643.92    13785.77    445.11 o 
   6   3   1      589.59      657.21     46.45 o 
   7   3   1       25.71      -41.29     27.53 o 
   8   3   1     1301.30     1290.96    103.05 o 
   9   3   1      320.56      332.68     56.29 o 
  10   3   1       12.05      104.26    143.67 o 
  11   3   1      375.51      427.66     47.76 o 
  12   3   1        2.54      -58.50     39.00 o 
  13   3   1     1124.79     1199.02     71.00 o 
  14   3   1     1249.56     1405.39    114.24 o 
  15   3   1      862.48      942.46     83.54 o 
  16   3   1      192.99      164.80     67.32 o 
  17   3   1       50.27      -38.38     64.34 o 
 -17   4   1       29.84       18.03     75.63 o 
 -16   4   1       10.62       48.93     78.62 o 
 -15   4   1        3.71       32.88     73.39 o 
 -14   4   1      287.35      406.34     63.03 o 
 -13   4   1       28.31       78.34     44.81 o 
 -12   4   1        2.20       14.45     46.66 o 
 -11   4   1      382.18      464.24     54.22 o 
 -10   4   1     2010.57     1821.72     85.50 o 
  -9   4   1     1068.19     1116.72     95.22 o 
  -8   4   1     3367.65     3066.87    117.23 o 
  -7   4   1      262.32      229.50     35.36 o 
  -5   4   1      388.51      520.39     42.45 o 
  -4   4   1       70.47       95.93     29.38 o 
  -3   4   1      590.96      627.95     42.22 o 
  -2   4   1     2512.04     2480.78     71.50 o 
  -1   4   1     1364.75     1468.20     77.11 o 
   0   4   1     1822.09     1538.12     76.25 o 
   1   4   1      116.59      108.03     27.57 o 
   2   4   1      164.18      196.83     22.48 o 
   3   4   1     1180.94     1232.18    103.05 o 
   4   4   1        0.94       30.00     25.28 o 
   5   4   1       21.44       -1.58     28.45 o 
   6   4   1      460.69      498.27     47.90 o 
   7   4   1      192.69      215.45     41.86 o 
   8   4   1     2339.83     2433.95    111.83 o 
   9   4   1      489.53      484.83     45.65 o 
  10   4   1     1613.50     1624.13     73.62 o 
  11   4   1     1051.12     1300.47     78.98 o 
  12   4   1      501.97      449.59     52.11 o 
  13   4   1      391.86      453.53     55.01 o 
  14   4   1       72.53       77.03     48.39 o 
  15   4   1        3.42      -38.87     57.64 o 
  16   4   1      147.83      128.12     79.65 o 
 -16   5   1       54.92       41.52     76.36 o 
 -15   5   1      263.38      235.52     65.05 o 
 -14   5   1       97.90       21.71     50.42 o 
 -13   5   1      277.15      264.37     59.56 o 
 -12   5   1      798.40      787.38     83.69 o 
 -11   5   1     1165.18     1082.87    163.36 o 
 -10   5   1      318.58      394.91     73.96 o 
  -9   5   1      711.20      946.69    157.97 o 
  -8   5   1        9.73       48.22     40.82 o 
  -7   5   1     1559.95     1412.62     63.85 o 
  -6   5   1      354.96      388.01     40.25 o 
  -5   5   1     1469.25     1424.23     72.61 o 
  -4   5   1      272.55      259.51     39.65 o 
  -3   5   1     2803.92     2630.18     85.23 o 
  -2   5   1       15.94      -14.12     27.63 o 
  -1   5   1     2433.92     2366.96    155.05 o 
   0   5   1       78.39      109.89     29.57 o 
   1   5   1     3028.40     2813.91    140.86 o 
   2   5   1     2817.90     3270.00    173.40 o 
   3   5   1     6121.79     6824.06    189.82 o 
   4   5   1     1870.36     1765.14     77.59 o 
   5   5   1     2397.90     2297.26     94.08 o 
   6   5   1        4.16       24.18     36.59 o 
   7   5   1      324.76      453.36     58.36 o 
   8   5   1     1545.38     1559.23     71.46 o 
   9   5   1     1839.54     1837.68    110.58 o 
  10   5   1      402.12      571.85     57.51 o 
  11   5   1     1375.90     1718.47    212.42 o 
  12   5   1     1702.45     1680.75     95.30 o 
  13   5   1      112.60      105.91     73.59 o 
  14   5   1      460.71      466.34     76.78 o 
  15   5   1       30.27     -128.90    106.69 o 
 -14   6   1      347.99      355.95     87.99 o 
 -13   6   1      229.61      249.32     65.63 o 
 -12   6   1      427.02      345.20     66.25 o 
 -11   6   1      309.23      317.22    110.82 o 
 -10   6   1      875.47      983.70     89.56 o 
  -9   6   1       74.29      216.80     62.18 o 
  -8   6   1      734.63      760.58     72.89 o 
  -6   6   1     2035.70     2087.64     83.47 o 
  -5   6   1        1.08       29.43     31.83 o 
  -4   6   1     1114.99     1276.15     63.52 o 
  -3   6   1      181.08      182.81     39.74 o 
  -2   6   1     3312.48     3168.71    112.54 o 
  -1   6   1        9.25       -9.58     34.35 o 
   0   6   1     4494.08     4857.47    191.12 o 
   1   6   1      432.80      458.77     44.75 o 
   2   6   1     4048.97     3985.67    207.11 o 
   3   6   1     1001.21     1205.29    111.82 o 
   4   6   1     1865.18     1827.73     74.58 o 
   5   6   1       97.72      136.89     37.44 o 
   6   6   1     2331.84     2075.02     93.57 o 
   7   6   1      200.97      208.34     52.90 o 
   8   6   1     1365.27     1321.98     83.66 o 
   9   6   1      626.09      653.69     66.34 o 
  10   6   1      556.84      539.86     73.06 o 
  11   6   1      461.76      484.50     74.22 o 
  12   6   1      116.33      144.64     67.86 o 
  13   6   1      356.57      262.67     73.21 o 
  14   6   1      194.98      260.34    115.64 o 
 -12   7   1       56.52       77.03     70.20 o 
 -11   7   1       34.25       91.31     70.05 o 
 -10   7   1       53.97       12.27     67.28 o 
  -9   7   1       47.61      -52.74     65.00 o 
  -8   7   1      246.12      521.46     62.65 o 
  -7   7   1       24.56      242.90     57.70 o 
  -6   7   1        9.69       23.04     51.31 o 
  -5   7   1        6.43       42.67     36.29 o 
  -4   7   1      196.61      267.05     44.27 o 
  -3   7   1        2.10      -33.77     36.58 o 
  -2   7   1      429.00      510.28     74.48 o 
  -1   7   1      341.85      315.29     54.97 o 
   0   7   1       24.41        9.31     43.64 o 
   1   7   1      324.72      284.49     51.09 o 
   2   7   1      365.91      496.77     80.51 o 
   3   7   1        8.40      -26.53     42.51 o 
   4   7   1       63.90       90.52     48.62 o 
   5   7   1        0.89       34.82     39.31 o 
   6   7   1      386.69      507.91     48.07 o 
   7   7   1      530.57      561.90     62.22 o 
   8   7   1       77.28      146.00     51.29 o 
   9   7   1       31.85       19.87     62.12 o 
  10   7   1        9.94      -57.79     64.76 o 
  11   7   1       69.17       -9.81     67.67 o 
  -9   8   1       69.11       -0.90     70.51 o 
  -8   8   1      432.37      479.44    110.11 o 
  -7   8   1       48.23        3.50     81.36 o 
  -6   8   1       22.73       91.82     62.04 o 
  -5   8   1        4.06       55.94     75.16 o 
  -4   8   1        5.52       15.83     47.25 o 
  -3   8   1       46.56        9.90     48.78 o 
  -2   8   1      554.19      527.67     68.53 o 
  -1   8   1       47.12       38.64     46.69 o 
   0   8   1     1681.06     2212.28    161.99 o 
   1   8   1       64.70        0.79     48.29 o 
   2   8   1       84.22       28.67     81.86 o 
   3   8   1      420.56      358.76    141.30 o 
   4   8   1       11.74       34.86     66.24 o 
   5   8   1       64.58      -54.95     65.81 o 
   6   8   1       26.43       33.71     70.86 o 
   7   8   1       16.67      -33.44    126.29 o 
   8   8   1      271.01      168.96     90.27 o 
  -3   9   1      255.50      403.27    159.26 o 
  -2   9   1       20.32      -30.99    174.21 o 
  -1   9   1      830.35      972.94    116.70 o 
   0   9   1      130.22      144.09     67.98 o 
   1   9   1     1423.98     1533.70    117.86 o 
   2   9   1      209.79      147.34     94.98 o 
   3   9   1      322.89      380.84     94.71 o 
 -19   0   2      390.51      641.81    148.80 o 
 -18   0   2     1419.18     1332.74    126.81 o 
 -17   0   2        8.40       77.92     76.68 o 
 -16   0   2     1819.67     1972.53    268.78 o 
 -15   0   2       86.58      -12.24     65.39 o 
 -14   0   2       26.05      -24.36     58.59 o 
 -13   0   2       90.31       50.37     63.27 o 
 -12   0   2     1178.97     1331.49     98.41 o 
 -11   0   2        4.51        8.92     47.89 o 
 -10   0   2     6801.25     6512.87    298.18 o 
  -9   0   2     4709.42     4635.24    217.28 o 
  -8   0   2     8757.63     8017.91    356.30 o 
  -7   0   2       66.99       36.43     37.40 o 
  -6   0   2      276.54      346.68     40.79 o 
  -5   0   2     1695.89     1633.75     85.30 o 
  -4   0   2     2736.69     1557.40    106.33 o 
  -2   0   2     3346.90     3318.31    206.57 o 
  -1   0   2     6759.34     5960.70    223.01 o 
   0   0   2    39107.97    38063.81   1431.00 o 
   2   0   2     2552.29     2180.88     85.32 o 
   3   0   2    12612.79    12244.43    438.02 o 
   4   0   2      701.80      689.30     73.70 o 
   5   0   2     5354.11     4956.59    160.28 o 
   6   0   2      871.88      977.43     82.05 o 
   7   0   2     1379.75     1431.59     59.62 o 
   8   0   2    20060.08    19754.76    699.41 o 
   9   0   2     1241.34     2572.80    176.41 o 
  10   0   2      785.12      685.45     92.56 o 
  11   0   2     7265.35     7192.78    476.02 o 
  12   0   2       27.07       61.70     84.98 o 
  13   0   2     4373.63     4204.01    309.56 o 
  14   0   2       34.97       54.94     90.41 o 
  15   0   2      253.18      126.15    107.91 o 
  16   0   2      365.79      496.75    132.41 o 
  17   0   2      123.02      179.67    120.49 o 
  18   0   2      432.01      515.35    146.13 o 
 -19   1   2      484.30      533.94    104.31 o 
 -18   1   2       45.29      -93.54     62.36 o 
 -17   1   2      456.81      420.71     97.58 o 
 -16   1   2       69.36       40.40     78.83 o 
 -15   1   2      139.58      129.61     48.37 o 
 -14   1   2      260.71      298.10     49.95 o 
 -13   1   2      189.79      243.87     52.83 o 
 -12   1   2      178.45      207.99     42.15 o 
 -11   1   2     2798.88     2693.80    102.33 o 
 -10   1   2       43.88       20.84     27.78 o 
  -9   1   2     1109.22     1151.35     68.41 o 
  -8   1   2     1427.66     1606.75     66.02 o 
  -7   1   2     5649.06     6487.19    204.86 o 
  -6   1   2     2896.36     5102.87    269.54 o 
  -5   1   2       87.37       77.03     25.23 o 
  -4   1   2    10460.97    10257.25    263.55 o 
  -3   1   2     1104.25     1094.05     30.04 o 
  -2   1   2     1190.81     1145.13     40.30 o 
  -1   1   2       20.09       32.58     13.92 o 
   0   1   2    13337.62    12762.90    299.80 o 
   1   1   2    13985.32    13377.12    380.52 o 
   2   1   2    34266.53    34444.05   1050.98 o 
   3   1   2      567.41      727.63     42.71 o 
   4   1   2     1606.81     1737.96     63.93 o 
   5   1   2      200.20      210.97     24.50 o 
   6   1   2      591.28      585.76     33.63 o 
   7   1   2       46.19       15.66     37.45 o 
   8   1   2      581.54      819.09     41.81 o 
   9   1   2     1491.14     2018.80     73.20 o 
  10   1   2     3191.70     3370.09    109.04 o 
  11   1   2      444.89      459.06     40.24 o 
  12   1   2     2103.78     1882.45    103.13 o 
  13   1   2       52.81      -32.80     51.02 o 
  14   1   2     1754.52     1737.57    107.09 o 
  15   1   2      187.87       83.73     62.54 o 
  16   1   2       75.88      109.57     77.45 o 
  17   1   2      198.14       74.89     81.67 o 
  18   1   2      112.77       19.52     85.88 o 
 -19   2   2        1.37      -97.67     65.11 o 
 -18   2   2        4.00      -91.95     64.09 o 
 -17   2   2      170.00      143.47     62.06 o 
 -16   2   2      476.38      535.95    103.81 o 
 -15   2   2      602.66      675.87     69.42 o 
 -14   2   2        1.31       18.79     48.07 o 
 -13   2   2     3398.28     3235.76    130.53 o 
 -12   2   2      105.59       73.58     44.63 o 
 -11   2   2      774.00      826.06     90.61 o 
 -10   2   2       48.57       47.74     38.68 o 
  -9   2   2     2088.97     2117.05     87.52 o 
  -8   2   2        4.39       -7.28     28.88 o 
  -7   2   2    11216.09    11516.09    372.15 o 
  -5   2   2      237.13      322.43     19.71 o 
  -4   2   2      121.93      132.19     20.41 o 
  -3   2   2      271.20      274.50     22.57 o 
  -2   2   2      500.25      563.54     28.80 o 
  -1   2   2      860.95      846.79     41.69 o 
   0   2   2       77.53       89.95     13.13 o 
   1   2   2      453.71      541.16     23.30 o 
   2   2   2     4537.23     4657.56    118.16 o 
   3   2   2      445.14      537.09     41.84 o 
   4   2   2      153.20      251.55     35.26 o 
   5   2   2       57.13      102.49     24.28 o 
   6   2   2     1891.28     1654.17     64.22 o 
   7   2   2      421.45      527.11     58.20 o 
   8   2   2      298.73      486.30     39.33 o 
   9   2   2       87.79      121.76     31.75 o 
  10   2   2       76.21      190.50     36.84 o 
  11   2   2      287.47      325.28     39.63 o 
  12   2   2      135.66      208.81     44.20 o 
  13   2   2      492.66      532.70     69.12 o 
  14   2   2       22.78      -80.49     53.66 o 
  15   2   2       99.86      177.58     62.16 o 
  16   2   2        2.75      -53.50    102.66 o 
  17   2   2      148.40      131.30     88.65 o 
 -18   3   2      190.90      124.46     83.50 o 
 -17   3   2      125.91      108.84    112.33 o 
 -16   3   2       19.37       -7.70     61.41 o 
 -15   3   2     1794.64     1853.75    157.29 o 
 -14   3   2     1168.55     1270.32    105.64 o 
 -13   3   2     2044.06     1902.18     93.44 o 
 -12   3   2     1775.98     1701.30    112.02 o 
 -11   3   2     3796.32     3756.57    141.06 o 
 -10   3   2     1816.58     1658.76     78.27 o 
  -9   3   2     2749.02     2562.88    101.37 o 
  -8   3   2      184.99      216.28     44.98 o 
  -7   3   2     5289.31     7087.90    275.35 o 
  -6   3   2       10.73        5.26     22.07 o 
  -5   3   2     6966.60     6946.91    210.50 o 
  -4   3   2        1.07       -7.15     18.42 o 
  -3   3   2     8799.26     7966.86    232.20 o 
  -2   3   2      962.48     1004.61     55.03 o 
  -1   3   2     5572.08     5512.21    174.99 o 
   0   3   2      333.35      382.54     21.34 o 
   1   3   2     3120.14     2913.06     76.95 o 
   2   3   2      357.96      590.48     44.39 o 
   3   3   2     3395.76     3550.17    146.69 o 
   4   3   2      227.18      221.15     24.43 o 
   5   3   2     2813.91     2761.12     92.95 o 
   6   3   2      209.01      160.55     30.86 o 
   7   3   2     1352.21     1311.21     55.01 o 
   8   3   2     3191.38     3010.16    103.08 o 
   9   3   2     2652.67     3370.43    196.07 o 
  10   3   2      377.47      374.61     41.09 o 
  11   3   2      312.26      383.92     47.76 o 
  12   3   2     1115.14     1217.30     69.86 o 
  13   3   2      538.19      632.42     85.93 o 
  14   3   2      328.67      354.45     65.36 o 
  15   3   2        5.91       17.47     59.99 o 
  16   3   2     1789.10     1611.00    107.60 o 
  17   3   2       16.07       23.98     90.61 o 
 -17   4   2       89.66       61.24     77.82 o 
 -16   4   2      193.97      314.44     80.66 o 
 -15   4   2      123.73       96.31     57.88 o 
 -14   4   2      410.38      525.14     78.49 o 
 -13   4   2     1798.93     1627.24    164.11 o 
 -12   4   2     1916.87     1767.83    109.77 o 
 -11   4   2     1664.31     1523.31     79.95 o 
 -10   4   2     2448.28     2323.89     99.17 o 
  -9   4   2      440.69      494.13     47.72 o 
  -8   4   2     5625.54     5655.07    172.58 o 
  -7   4   2       32.38       84.30     24.81 o 
  -6   4   2     2665.93     2409.53     84.44 o 
  -5   4   2       99.65      125.40     28.56 o 
  -4   4   2     2896.22     2703.18     82.09 o 
  -3   4   2      101.30      151.10     24.19 o 
  -2   4   2     6039.76     5759.43    178.49 o 
  -1   4   2      331.17      414.42     27.96 o 
   0   4   2     5350.58     4675.10    157.80 o 
   1   4   2     2741.32     2713.89    123.66 o 
   2   4   2     3662.83     3768.82     99.62 o 
   3   4   2     3019.61     2685.48     83.53 o 
   4   4   2     2435.36     2592.80    168.10 o 
   5   4   2      831.50      864.82     52.23 o 
   6   4   2     3236.43     3226.34    109.60 o 
   7   4   2      305.92      374.52     40.81 o 
   8   4   2       43.50       52.03     33.64 o 
   9   4   2     2837.03     2682.73     96.97 o 
  11   4   2     1602.38     1636.26     86.61 o 
  12   4   2      393.40      553.43     55.44 o 
  13   4   2     1822.65     1704.53     82.57 o 
  14   4   2       46.37       25.99     56.59 o 
  15   4   2     1447.95     1455.90    108.23 o 
  16   4   2      136.26       70.31     90.13 o 
 -16   5   2       49.29      -40.81     72.50 o 
 -15   5   2       29.72       -3.24     65.24 o 
 -14   5   2      123.60      201.78     70.13 o 
 -13   5   2       50.46       80.66     64.54 o 
 -12   5   2      116.29       69.84     60.93 o 
 -11   5   2      107.60       71.06     58.43 o 
 -10   5   2       40.54       39.22     53.29 o 
  -9   5   2      591.15      624.14     70.48 o 
  -8   5   2      351.41      216.25     62.54 o 
  -7   5   2       38.79       76.52     34.54 o 
  -6   5   2      461.57      470.65     41.68 o 
  -5   5   2      249.00      345.61     37.98 o 
  -4   5   2      484.37      483.62     41.46 o 
  -3   5   2       90.97       86.33     25.58 o 
  -2   5   2     1510.36     1410.98     69.91 o 
  -1   5   2     3754.43     3572.70    114.78 o 
   0   5   2      425.96      590.42     37.23 o 
   1   5   2     2442.06     2395.35     94.11 o 
   2   5   2     2023.43     2694.42     78.73 o 
   4   5   2      640.74      768.45    124.82 o 
   5   5   2      161.92      124.11     32.98 o 
   6   5   2       33.49       45.11     32.33 o 
   7   5   2      197.89      212.36     42.35 o 
   8   5   2      104.41       99.80     42.70 o 
   9   5   2      882.44     1127.10     87.65 o 
  10   5   2      994.66     1199.71     80.48 o 
  11   5   2       99.98      235.77     62.52 o 
  12   5   2      439.07      712.07    221.00 o 
  13   5   2       21.31       63.78     54.33 o 
  14   5   2       70.94      -32.40     61.30 o 
  15   5   2       88.19      -78.34     84.13 o 
 -15   6   2        6.62       25.08     62.85 o 
 -14   6   2     1403.98     1187.47    108.79 o 
 -13   6   2       49.87      -49.58     65.18 o 
 -12   6   2      270.03      295.36     90.97 o 
 -11   6   2        2.84      -81.46     58.74 o 
 -10   6   2        1.67      -85.38     56.92 o 
  -9   6   2       19.24      -25.53     45.14 o 
  -8   6   2        2.16      126.13     69.79 o 
  -7   6   2       91.79      157.72     47.55 o 
  -6   6   2      793.28      856.27     59.85 o 
  -5   6   2      345.16      378.01     39.04 o 
  -4   6   2     2353.06     2277.79     87.42 o 
  -3   6   2      208.60      205.63     37.08 o 
  -2   6   2      785.49      847.67     64.29 o 
  -1   6   2      488.25      575.33     64.57 o 
   0   6   2      103.20       85.53     40.38 o 
   1   6   2      170.18      254.97     40.44 o 
   2   6   2      136.90      350.53    109.50 o 
   3   6   2       32.27       99.57     40.67 o 
   4   6   2     3200.74     3224.24     96.54 o 
   5   6   2       28.15       -4.20     31.77 o 
   6   6   2      523.17      499.70     48.82 o 
   7   6   2      728.39      749.74     65.27 o 
   8   6   2      139.10       76.50     55.58 o 
   9   6   2      440.04      481.40     68.19 o 
  10   6   2       23.05       39.37     59.91 o 
  11   6   2       13.68       17.17     61.90 o 
  12   6   2       21.90      -10.45     64.38 o 
  13   6   2        8.84       97.35     67.89 o 
 -12   7   2      133.03      224.62     76.27 o 
 -11   7   2      287.65      322.67     78.76 o 
 -10   7   2      118.15      109.08     68.32 o 
  -9   7   2      428.12      452.11     68.92 o 
  -8   7   2      176.08      413.72    149.29 o 
  -7   7   2     1925.63     2115.54     89.52 o 
  -6   7   2      727.64      604.48     56.99 o 
  -5   7   2     2393.98     2172.65     89.40 o 
  -4   7   2      231.31      266.14     44.69 o 
  -3   7   2     2521.99     2599.05    106.81 o 
  -2   7   2      464.10      562.63     75.53 o 
  -1   7   2      599.58      686.87     54.23 o 
   0   7   2      370.12      363.24     48.59 o 
   1   7   2      753.30     1128.18    146.23 o 
   2   7   2       53.16       31.33     42.17 o 
   3   7   2     1127.34     1565.23     85.58 o 
   4   7   2      472.21      628.14    161.78 o 
   5   7   2     1558.36     1514.08    230.66 o 
   6   7   2     1082.74     1047.99    212.80 o 
   7   7   2      797.62      672.61     75.59 o 
   8   7   2      857.13      847.42     81.25 o 
   9   7   2       45.31        1.63     61.22 o 
  10   7   2      345.92      360.43     75.11 o 
  11   7   2       61.80      174.24     95.52 o 
  -9   8   2       85.98      121.02     52.19 o 
  -8   8   2       80.36      127.31     56.16 o 
  -7   8   2       12.66       78.26     82.15 o 
  -6   8   2     1860.68     2010.67    143.35 o 
  -5   8   2       76.36       44.61     54.24 o 
  -4   8   2      959.50     1146.25     81.34 o 
  -3   8   2      148.08      218.88     55.01 o 
  -2   8   2      464.55      433.99     59.01 o 
  -1   8   2      373.15      444.28    105.44 o 
   0   8   2      164.25      219.48     71.55 o 
   1   8   2        6.09       49.41    134.64 o 
   2   8   2      355.26      354.85    186.03 o 
   3   8   2       41.98       -6.49     65.22 o 
   4   8   2      102.76      145.52     73.02 o 
   5   8   2      274.23      322.70     80.21 o 
   6   8   2       24.32      -41.95     68.70 o 
   7   8   2     1578.69     1428.31    141.27 o 
   8   8   2      230.02       95.35     83.82 o 
  -3   9   2        0.48      -19.49     69.30 o 
  -2   9   2        3.42       29.85     68.94 o 
  -1   9   2        9.98       44.67     69.70 o 
   0   9   2        6.28        1.39     69.49 o 
   1   9   2       32.50      146.15    118.27 o 
   2   9   2        7.14       22.05    129.86 o 
 -20   1   3        2.71      -43.85     67.65 o 
 -19   1   3      312.91      283.54     73.49 o 
 -18   1   3      204.49      196.47     66.30 o 
 -17   1   3      910.88      904.51    115.81 o 
 -16   1   3       81.44      128.62     50.16 o 
 -15   1   3     3185.90     3239.45    126.38 o 
 -14   1   3      478.81      507.92     53.48 o 
 -13   1   3      336.37      301.36     44.89 o 
 -12   1   3     1099.02     1261.23     77.94 o 
 -11   1   3      973.33      987.43     65.38 o 
 -10   1   3       23.53       -3.81     42.75 o 
  -9   1   3     3172.05     3039.31    106.48 o 
  -8   1   3     4906.42     5074.50    163.73 o 
  -7   1   3     4976.23     5157.26    205.01 o 
  -6   1   3       78.16       41.32     77.27 o 
  -5   1   3     5489.25     5200.06    137.18 o 
  -4   1   3    14499.23    13905.47    306.31 o 
  -3   1   3      792.92      704.13     24.37 o 
  -2   1   3     4923.36     4518.49    131.84 o 
  -1   1   3     1190.24     1024.26     44.30 o 
   0   1   3      623.66      625.79     35.38 o 
   1   1   3    36747.57    34823.77    984.96 o 
   2   1   3     2983.79     2992.75     93.19 o 
   4   1   3      585.47      689.08     32.84 o 
   5   1   3     1116.85     1496.03    108.50 o 
   6   1   3     6932.01     6512.97    169.77 o 
   7   1   3     1933.90     1878.50     67.47 o 
   8   1   3     7503.45     7315.58    210.16 o 
   9   1   3     2069.18     2493.07    115.14 o 
  10   1   3     1823.85     1684.22     68.00 o 
  11   1   3      105.27      142.39     40.60 o 
  12   1   3     1151.75     1273.07    198.79 o 
  13   1   3       29.13      -40.78    108.34 o 
  14   1   3      494.40      697.03    117.01 o 
  15   1   3       54.00      -35.91     71.35 o 
  16   1   3      257.49      312.02     86.56 o 
  17   1   3        0.55      -27.46     79.36 o 
 -19   2   3       51.26        4.74     65.35 o 
 -18   2   3      329.52      255.17     69.58 o 
 -17   2   3      854.00      796.97     93.01 o 
 -16   2   3      939.95      969.48     79.05 o 
 -15   2   3      324.30      374.26     59.29 o 
 -14   2   3     3518.10     3428.02    137.56 o 
 -13   2   3       35.16       62.10     44.91 o 
 -12   2   3     5583.10     5609.18    198.44 o 
 -11   2   3      462.06      538.42     49.62 o 
 -10   2   3     1736.65     1760.40     79.16 o 
  -9   2   3       88.59      100.68     32.54 o 
  -8   2   3     4040.72     3617.92    128.81 o 
  -7   2   3     1706.79     1800.02    101.86 o 
  -6   2   3    15094.48    16849.18    433.12 o 
  -5   2   3     2971.17     2858.22     74.22 o 
  -4   2   3    23022.42    21711.20    615.64 o 
  -3   2   3     5851.48     5502.58    162.42 o 
  -2   2   3     3100.15     2693.48     85.56 o 
  -1   2   3     2386.66     2102.05     68.06 o 
   0   2   3      495.46      456.95     20.47 o 
   1   2   3     4813.20     4612.98    123.90 o 
   2   2   3     2410.18     2191.99     73.89 o 
   4   2   3     6879.14     7147.44    209.96 o 
   5   2   3     4543.18     4298.46    132.46 o 
   6   2   3     3342.27     2918.23    210.40 o 
   7   2   3     6012.58     5429.27    161.15 o 
   8   2   3      197.06      261.10     44.44 o 
   9   2   3     5636.51     5555.29    167.08 o 
  10   2   3       21.87       70.38     33.53 o 
  11   2   3      669.92      639.42     47.36 o 
  12   2   3       92.47      242.06     49.45 o 
  13   2   3      696.58      867.88     80.21 o 
  14   2   3      743.80      797.16     82.70 o 
  15   2   3     2177.66     1990.61    110.83 o 
  16   2   3        0.31     -103.65     69.10 o 
  17   2   3     1423.12     1494.32    126.12 o 
 -19   3   3       16.94      -99.50     79.56 o 
 -18   3   3      128.73      104.90     78.47 o 
 -17   3   3       99.01        0.14     74.87 o 
 -16   3   3      248.20      289.38    144.45 o 
 -15   3   3      272.06      382.35     59.97 o 
 -14   3   3      190.28      303.85     63.69 o 
 -13   3   3     3853.57     3461.08    136.85 o 
 -12   3   3        4.11      -59.63     39.75 o 
 -11   3   3     1395.09     1300.45    118.56 o 
 -10   3   3     1336.25     1251.28     92.34 o 
  -9   3   3       42.94       63.64     33.18 o 
  -8   3   3      304.81      368.32     40.00 o 
  -7   3   3     2610.70     2297.48     75.28 o 
  -6   3   3     3433.73     3390.58     88.75 o 
  -5   3   3     6934.99     9616.01    278.24 o 
  -4   3   3      154.74      153.98     24.20 o 
  -3   3   3     6167.33     5641.99    168.75 o 
  -2   3   3     4265.10     3751.25    128.57 o 
  -1   3   3      374.25      396.52     19.80 o 
   0   3   3       34.03       46.89     14.87 o 
   1   3   3     1006.40      995.42     33.84 o 
   2   3   3     1439.99     1678.29     82.09 o 
   3   3   3      620.90      650.49     60.99 o 
   4   3   3      107.79      131.93     30.26 o 
   5   3   3     9577.09     9529.62    279.75 o 
   6   3   3     1652.78     1558.92     64.35 o 
   7   3   3       25.08       11.08     30.94 o 
   8   3   3      757.39      992.62     75.79 o 
   9   3   3     2448.08     2181.32     77.63 o 
  10   3   3       53.95      139.77     35.94 o 
  11   3   3       16.75       11.86     36.68 o 
  12   3   3       47.28      144.88     57.97 o 
  13   3   3     2255.82     2340.89    114.98 o 
  14   3   3      709.33      822.70    120.92 o 
  15   3   3       94.57       99.69     63.41 o 
  16   3   3      711.13      800.26     92.12 o 
 -18   4   3      280.76      238.83     86.78 o 
 -17   4   3        7.86       74.71     75.88 o 
 -16   4   3       73.59       95.28     72.80 o 
 -15   4   3      290.98      268.98    106.24 o 
 -14   4   3      130.23       76.11     62.63 o 
 -13   4   3     1367.22     1179.27    120.69 o 
 -12   4   3        5.98       42.88     55.03 o 
 -11   4   3     1411.50     1462.93    119.05 o 
 -10   4   3     3023.02     2806.09    136.06 o 
  -9   4   3      348.53      314.01     42.49 o 
  -8   4   3      626.18      655.23     46.70 o 
  -7   4   3      656.02      661.52     40.36 o 
  -6   4   3       64.50       41.51     21.94 o 
  -5   4   3      166.87      162.12     26.61 o 
  -4   4   3       11.08       35.24     29.93 o 
  -3   4   3      771.93      831.21     43.99 o 
  -2   4   3     1412.44     1347.77     46.68 o 
  -1   4   3       17.82       -9.22     18.90 o 
   0   4   3      165.11      149.73     19.35 o 
   1   4   3      277.90      275.67     31.52 o 
   2   4   3        2.09       -2.75     27.19 o 
   3   4   3     1427.81     1337.16     64.35 o 
   4   4   3        8.65       21.35     38.20 o 
   5   4   3      144.63      206.22     33.59 o 
   6   4   3      382.27      493.89     63.07 o 
   7   4   3      217.45      294.45     39.77 o 
   8   4   3        2.45      -42.63     32.47 o 
   9   4   3        4.76       27.88     34.77 o 
  10   4   3      106.39       80.21     36.39 o 
  11   4   3      535.30      652.48    105.16 o 
  12   4   3      139.90      158.87     47.44 o 
  13   4   3      658.90      790.74     77.43 o 
  14   4   3       35.92      -93.46     62.31 o 
  15   4   3       94.36       85.55     71.53 o 
 -16   5   3        1.40       -2.91     73.11 o 
 -15   5   3      291.71      257.39     77.41 o 
 -14   5   3       38.10       25.13     65.97 o 
 -13   5   3      792.31      835.96     86.78 o 
 -12   5   3      993.59      932.04     87.65 o 
 -11   5   3     2417.52     2342.79    126.28 o 
 -10   5   3       77.06      -10.65     53.71 o 
  -9   5   3     1074.91     1035.03     75.37 o 
  -8   5   3     3095.22     2678.15    111.33 o 
  -7   5   3     2643.07     2428.13     89.90 o 
  -6   5   3      503.15      447.67     50.50 o 
  -5   5   3      817.82      859.18     68.77 o 
  -4   5   3       66.28       50.99     28.68 o 
  -3   5   3     2664.56     2394.80     87.12 o 
  -2   5   3        2.85       33.10     24.21 o 
  -1   5   3     4016.52     3772.91    104.39 o 
   0   5   3     1626.12     1783.27     98.15 o 
   1   5   3     1192.45     1226.41     69.48 o 
   2   5   3     3571.00     3613.12     93.67 o 
   3   5   3     1464.10     1430.52    120.01 o 
   4   5   3     4592.46     4174.36    107.99 o 
   5   5   3      480.90      443.67     58.54 o 
   6   5   3      919.37     1022.92     93.25 o 
   7   5   3      184.47      204.63     42.15 o 
   8   5   3     2805.84     2507.67    108.48 o 
   9   5   3      515.35      596.76     67.63 o 
  10   5   3     1859.28     1804.74     89.86 o 
  11   5   3      379.90      556.45    101.76 o 
  12   5   3     1958.38     1787.44     94.18 o 
  13   5   3       21.85      -13.28     73.18 o 
  14   5   3      484.26      486.96    100.43 o 
 -15   6   3      186.84      263.45     89.52 o 
 -14   6   3      536.18      619.90    119.16 o 
 -13   6   3        2.62      -16.43     65.35 o 
 -12   6   3      588.23      640.19     94.19 o 
 -11   6   3        8.79       -4.78     59.45 o 
 -10   6   3      781.76      815.22     83.81 o 
  -9   6   3       51.51      -13.75     46.22 o 
  -8   6   3     1312.07     1444.65     83.77 o 
  -7   6   3      529.55      442.05     56.00 o 
  -6   6   3     1493.76     1513.38     71.95 o 
  -5   6   3       69.92       55.36     32.37 o 
  -4   6   3      335.26      492.83     61.52 o 
  -3   6   3      359.39      404.17     39.62 o 
  -2   6   3     1213.27     1397.49    103.91 o 
  -1   6   3      744.37      908.47     91.60 o 
   0   6   3     2537.56     3677.30    223.26 o 
   1   6   3     1008.44     1280.32    120.22 o 
   2   6   3     2265.17     2299.90    108.91 o 
   3   6   3     1434.39     1392.51     76.96 o 
   4   6   3      322.15      367.40     49.57 o 
   5   6   3      727.05      647.28     66.92 o 
   6   6   3      320.66      343.16     66.85 o 
   7   6   3     1148.28     1019.82    163.71 o 
   8   6   3      536.55      558.17     70.35 o 
   9   6   3     1107.08     1055.69     86.99 o 
  10   6   3      127.29       90.23     67.98 o 
  11   6   3      973.13     1043.61     91.79 o 
  12   6   3       28.90       28.31     65.95 o 
  13   6   3      893.42      641.46     85.96 o 
 -13   7   3       10.91     -102.65     68.43 o 
 -12   7   3       17.12      -20.80     70.96 o 
 -11   7   3       10.64      -16.84     65.00 o 
 -10   7   3       73.50       40.79     54.22 o 
  -9   7   3       77.69       36.47     51.99 o 
  -8   7   3      546.90      527.73     65.40 o 
  -7   7   3        6.28      -57.69     38.46 o 
  -6   7   3      126.29      113.75     40.57 o 
  -5   7   3      683.75      763.93     64.60 o 
  -4   7   3      540.53      584.02     68.86 o 
  -3   7   3        9.99       12.67     37.73 o 
  -2   7   3      589.04      550.03     54.44 o 
  -1   7   3       19.58      -27.07     40.36 o 
   0   7   3      293.96      348.45     48.20 o 
   1   7   3       13.12      -29.45     43.17 o 
   2   7   3      387.01      347.47    147.34 o 
   3   7   3       18.41      -19.57     54.64 o 
   4   7   3      495.24      488.45     84.07 o 
   5   7   3        3.57      -14.03     61.28 o 
   6   7   3      446.52      350.91     77.26 o 
   7   7   3      295.54      216.73     93.81 o 
   8   7   3       72.72      -78.67     66.52 o 
   9   7   3        0.09       56.00     74.67 o 
  10   7   3       39.77      266.11    145.92 o 
  11   7   3        0.98       84.65     78.11 o 
 -10   8   3      600.70      617.89     64.48 o 
  -9   8   3        2.05      -18.95     45.87 o 
  -8   8   3      635.81      752.33     74.11 o 
  -7   8   3      113.28       98.59     52.92 o 
  -6   8   3       56.24      161.78     58.19 o 
  -5   8   3       30.42       29.14     53.80 o 
  -4   8   3        7.09       -4.48     48.04 o 
  -3   8   3       11.38      -81.65     62.30 o 
  -2   8   3      592.48      595.46     82.67 o 
  -1   8   3       21.20      -17.50     72.94 o 
   0   8   3      656.57      658.15    177.69 o 
   1   8   3       45.21      -34.99     61.67 o 
   2   8   3      177.44      118.26     84.77 o 
   3   8   3      256.40       88.33     68.37 o 
   4   8   3       11.73       65.85     71.35 o 
   5   8   3      148.98      154.06     76.29 o 
   6   8   3        1.99      -20.03     88.58 o 
   7   8   3        8.44       39.98     76.66 o 
  -3   9   3      183.30      202.94     75.31 o 
  -2   9   3       35.08       41.09     69.34 o 
  -1   9   3      505.52      471.86    132.96 o 
   0   9   3      535.30      438.11    156.66 o 
   1   9   3      882.17     1279.87    130.45 o 
 -20   0   4     1284.89     1147.87    234.43 o 
 -19   0   4       95.13      199.87     84.52 o 
 -18   0   4     2204.35     2028.02    172.71 o 
 -17   0   4        6.99     -103.75     70.23 o 
 -16   0   4     1057.41     1001.49    100.64 o 
 -15   0   4        2.75       34.71     62.71 o 
 -14   0   4      438.21      507.77     74.95 o 
 -13   0   4     3518.03     3270.42    171.98 o 
 -12   0   4     2038.10     1785.35    110.17 o 
 -11   0   4      452.86      595.21     64.22 o 
 -10   0   4     6947.63     6254.66    285.09 o 
  -9   0   4        1.92       -8.53     36.02 o 
  -8   0   4     6725.40     6063.03    271.65 o 
  -5   0   4     4472.17     2808.39    182.47 o 
  -4   0   4      360.34      411.18     84.96 o 
  -3   0   4      694.80      821.23    129.81 o 
  -2   0   4     3936.72     3483.93    135.11 o 
  -1   0   4    27865.77    27359.40    868.45 o 
   0   0   4     9608.41     9662.57    309.76 o 
   1   0   4    11804.52     8050.29    515.50 o 
   2   0   4     8758.82     8087.08    361.72 o 
   3   0   4     7567.17     7172.42    263.47 o 
   4   0   4      622.14      828.14     47.09 o 
   5   0   4     7142.05     6432.49    237.91 o 
   6   0   4     1081.96     1318.05     65.63 o 
   7   0   4     4168.40     3881.00    151.22 o 
   8   0   4     4311.33     4354.24    168.94 o 
   9   0   4     1943.02     2001.82     90.50 o 
  10   0   4      331.98      339.17     92.69 o 
  11   0   4     5010.58     5139.18    359.50 o 
  12   0   4      514.99      518.26    110.82 o 
  13   0   4     2621.50     2094.18    193.67 o 
  14   0   4      537.74      466.35    123.28 o 
  15   0   4      379.22      354.47    124.26 o 
  16   0   4      160.30       73.58    115.57 o 
  17   0   4      742.11      724.20    155.69 o 
 -20   1   4      410.87      381.15     88.01 o 
 -19   1   4      710.94      796.11     84.71 o 
 -18   1   4       66.41       35.97     51.60 o 
 -17   1   4      801.45      937.66     78.20 o 
 -16   1   4       53.18       90.87     46.24 o 
 -15   1   4       10.74      -15.83     38.79 o 
 -14   1   4        8.38      -29.33     26.35 o 
 -13   1   4      574.12      641.83     61.22 o 
 -12   1   4      673.84      892.83     55.13 o 
 -11   1   4     4852.98     4627.31    155.90 o 
 -10   1   4      113.36      134.91     30.21 o 
  -9   1   4     7026.66     6746.53    198.82 o 
  -8   1   4     1441.07     1399.73     63.60 o 
  -7   1   4     4369.25     4321.07    129.81 o 
  -6   1   4     1280.98     1078.43     58.93 o 
  -5   1   4      915.20     2492.90    120.08 o 
  -4   1   4        3.95       18.00     13.02 o 
  -3   1   4     3645.41     3150.32     96.22 o 
  -2   1   4      388.37      393.37     36.80 o 
  -1   1   4     1443.50     1365.01     55.69 o 
   0   1   4     9348.43     8938.26    255.90 o 
   1   1   4    27864.99    26951.68    866.20 o 
   2   1   4    12263.48    11681.58    336.58 o 
   3   1   4       42.57      249.80     42.50 o 
   4   1   4     3458.43     6660.63    211.63 o 
   5   1   4        8.64       23.57     26.41 o 
   6   1   4      493.26      557.82     35.79 o 
   7   1   4       96.32      125.55     35.58 o 
   8   1   4     1551.92     1651.66     57.54 o 
   9   1   4     1768.13     1568.44     74.00 o 
  10   1   4     4055.06     3711.16    132.50 o 
  11   1   4       49.10        2.15     57.57 o 
  12   1   4     1289.60     2054.93    352.21 o 
  13   1   4        5.87       17.22     67.78 o 
  14   1   4     1745.53     1972.84    140.51 o 
  15   1   4        2.66      -65.10     71.25 o 
  16   1   4      214.27      252.25     88.29 o 
  17   1   4       19.80      142.06     89.42 o 
 -19   2   4        8.60      -93.33     62.22 o 
 -18   2   4       31.31       54.50     60.95 o 
 -17   2   4       57.15      -32.40     55.94 o 
 -16   2   4       12.57       48.82     54.17 o 
 -15   2   4        7.04       -9.00     47.04 o 
 -14   2   4      674.04      642.60     69.42 o 
 -13   2   4     1420.73     1347.95     77.47 o 
 -12   2   4       41.96       98.03     35.49 o 
 -11   2   4      539.41      588.99     55.73 o 
 -10   2   4      539.73      799.47     57.49 o 
  -9   2   4      397.88      549.60     37.73 o 
  -8   2   4     1416.07     1547.02     52.19 o 
  -7   2   4      354.40      478.17     29.06 o 
  -6   2   4        1.08       34.69     29.54 o 
  -5   2   4     3523.28     4915.98    175.74 o 
  -4   2   4      281.97      226.70     40.60 o 
  -3   2   4      717.38      729.97     44.13 o 
  -2   2   4      861.91      933.31     73.79 o 
  -1   2   4      349.36      387.14     20.20 o 
   0   2   4     1428.45     1246.91     38.15 o 
   1   2   4      793.48      855.45     46.84 o 
   2   2   4    10874.80    13688.49    716.95 o 
   3   2   4     1448.03     2499.84    129.03 o 
   4   2   4      409.77     1591.50     81.50 o 
   5   2   4      636.87      901.66     69.68 o 
   6   2   4      189.78      231.20     30.93 o 
   7   2   4     1267.35     1363.50     59.32 o 
   8   2   4       57.01       43.93     30.64 o 
   9   2   4      968.56     1053.05     55.08 o 
  10   2   4      206.14      213.53     37.29 o 
  11   2   4       11.83       76.75     61.25 o 
  12   2   4      815.16     1220.75    138.71 o 
  13   2   4        4.63      169.86     59.52 o 
  14   2   4        4.65      140.76     75.42 o 
  15   2   4        0.97       34.50    100.52 o 
  16   2   4       35.83       45.91     78.14 o 
 -19   3   4      386.17      483.56     95.37 o 
 -18   3   4      121.34      193.99     81.14 o 
 -17   3   4      399.43      389.54     83.18 o 
 -16   3   4       25.05      -20.92     68.36 o 
 -15   3   4     1842.33     1952.58    156.36 o 
 -14   3   4      232.92      216.01     59.72 o 
 -13   3   4     1556.66     1696.04    116.96 o 
 -12   3   4       63.98       94.41     41.27 o 
 -11   3   4     4894.00     4640.75    195.01 o 
 -10   3   4      422.94      341.51     42.52 o 
  -9   3   4     3693.89     3538.67    129.09 o 
  -8   3   4      699.27      697.82     34.90 o 
  -7   3   4     4479.72     4245.37    109.40 o 
  -6   3   4      208.29      187.27     38.62 o 
  -5   3   4     4742.61     8602.84    271.69 o 
  -4   3   4     2386.50     2290.11     77.76 o 
  -3   3   4     2604.95     2166.90     74.98 o 
  -2   3   4     2911.63     2714.75    101.29 o 
  -1   3   4     4543.53     4362.63    111.77 o 
   0   3   4     3193.41     2942.84     77.17 o 
   1   3   4     1627.64     1287.20     41.82 o 
   2   3   4     3561.30     3330.60     95.08 o 
   3   3   4      633.14      847.87     74.59 o 
   4   3   4     2827.52     2744.25     91.79 o 
   5   3   4      377.30      581.44     71.70 o 
   6   3   4     2991.97     2940.84    100.12 o 
   7   3   4      263.88      296.94     31.44 o 
   8   3   4     2161.98     1998.40     80.12 o 
   9   3   4       16.98       39.25     33.97 o 
  10   3   4       25.75       60.13     35.82 o 
  11   3   4       22.94       18.24     37.00 o 
  12   3   4      417.26      447.52     58.22 o 
  13   3   4       17.31       87.65     62.39 o 
  14   3   4      412.95      360.49     71.88 o 
  15   3   4      125.49      160.23    112.44 o 
  16   3   4     1022.79      900.44    117.37 o 
 -18   4   4     1195.57     1363.61    197.93 o 
 -17   4   4       27.27       18.36     72.98 o 
 -16   4   4      762.43      686.62    178.24 o 
 -15   4   4       24.73       71.19     65.55 o 
 -14   4   4     1373.86     1121.66    151.46 o 
 -13   4   4        1.54      -52.18     53.85 o 
 -12   4   4     4806.69     4649.69    344.20 o 
 -11   4   4        5.85      -44.12     49.58 o 
 -10   4   4     3840.05     3714.23    167.87 o 
  -9   4   4      858.79     1011.68     64.67 o 
  -8   4   4     3445.58     2950.81     91.04 o 
  -7   4   4     1961.51     1800.47     64.32 o 
  -6   4   4     5085.05     4373.07    124.56 o 
  -5   4   4      468.25      537.76     34.65 o 
  -4   4   4     2958.82     2778.75     93.95 o 
  -3   4   4      863.90      911.36     68.50 o 
  -2   4   4     3787.33     3419.92    102.90 o 
  -1   4   4     4424.60     4241.15    103.47 o 
   0   4   4     5549.30     4981.73    119.55 o 
   1   4   4     4923.72     4347.68    106.39 o 
   2   4   4     1422.55     1497.33     56.47 o 
   3   4   4     7623.46     7021.37    178.86 o 
   4   4   4      694.78      798.97     60.02 o 
   5   4   4     3899.31     4071.95    294.85 o 
   6   4   4      730.90      896.03     52.42 o 
   7   4   4       56.67       85.65     36.12 o 
   8   4   4       48.56       65.98     37.79 o 
   9   4   4     3420.75     3181.41    103.28 o 
  10   4   4      244.31      230.33     41.64 o 
  11   4   4     2111.61     1928.54     93.06 o 
  12   4   4       21.85        3.34     44.26 o 
  13   4   4     1356.32     1344.07    123.50 o 
  14   4   4        4.58      -37.23     63.56 o 
  15   4   4      363.30      369.19     80.36 o 
 -17   5   4      494.30      401.61     87.83 o 
 -16   5   4      327.35      273.89     81.17 o 
 -15   5   4      178.17      194.36     73.53 o 
 -14   5   4        0.63      -32.91     61.83 o 
 -13   5   4       31.24       69.13     62.74 o 
 -12   5   4      337.28      292.67     66.70 o 
 -11   5   4      435.46      366.09     68.03 o 
 -10   5   4        6.98       31.48     53.24 o 
  -9   5   4      294.91      368.94     52.26 o 
  -8   5   4      716.96      827.88     54.03 o 
  -7   5   4      411.69      375.28     42.46 o 
  -6   5   4     2393.71     2235.91     76.95 o 
  -5   5   4     1475.32     1758.63    113.64 o 
  -4   5   4       50.28       96.78     31.10 o 
  -3   5   4      115.81      128.89     35.93 o 
  -2   5   4      126.36      121.60     30.69 o 
  -1   5   4     1296.80     1301.54     66.17 o 
   0   5   4       62.79       53.23     21.85 o 
   1   5   4     1002.71     1133.03     80.72 o 
   2   5   4     3244.30     3103.77     82.59 o 
   3   5   4        5.11       -2.51     27.64 o 
   4   5   4      266.97      290.83     30.41 o 
   5   5   4      115.44      100.14     45.16 o 
   6   5   4       17.85        4.26     38.37 o 
   7   5   4      460.36      479.55     53.41 o 
   8   5   4      450.03      472.92     76.38 o 
   9   5   4      617.20      581.40     78.89 o 
  10   5   4      809.84      736.29     59.42 o 
  11   5   4        2.58      -71.23     53.09 o 
  12   5   4      473.02      485.94     71.25 o 
  13   5   4      271.18      257.41     59.93 o 
  14   5   4      124.69      167.21     94.02 o 
 -15   6   4        0.04     -104.96     69.98 o 
 -14   6   4     1476.12     1527.76    168.20 o 
 -13   6   4       92.47       72.79     67.45 o 
 -12   6   4      125.24      124.07     66.95 o 
 -11   6   4       21.15      -61.35     59.54 o 
 -10   6   4        4.30      -29.27     47.93 o 
  -9   6   4        1.74        5.19     46.92 o 
  -8   6   4      904.20      900.17     70.04 o 
  -7   6   4      280.89      326.24     44.97 o 
  -6   6   4     2361.17     2305.46    122.23 o 
  -5   6   4      374.55      465.62     47.36 o 
  -4   6   4      898.32     1081.55     59.62 o 
  -3   6   4        4.02       52.11     34.63 o 
  -2   6   4       34.90       32.84     33.19 o 
  -1   6   4      275.66      294.81     38.55 o 
   0   6   4      438.68      379.89     40.17 o 
   1   6   4        1.92      -34.70     30.25 o 
   2   6   4        1.61        3.14     31.77 o 
   3   6   4      140.38      110.45     39.83 o 
   4   6   4     1522.03     1411.49    109.85 o 
   5   6   4      394.18      351.73     44.06 o 
   6   6   4      921.86      907.94    109.14 o 
   7   6   4      782.06      809.07    113.59 o 
   8   6   4      159.40      132.33     54.53 o 
   9   6   4      306.46      202.11     73.73 o 
  10   6   4       24.03      -45.46     60.52 o 
  11   6   4       82.30      208.76     88.35 o 
  12   6   4       68.65       50.00     68.67 o 
 -13   7   4      899.65      760.53    144.32 o 
 -12   7   4      363.01      270.26     81.71 o 
 -11   7   4      107.77      125.78     73.27 o 
 -10   7   4       54.35      -45.64     53.20 o 
  -9   7   4      164.16      145.36     56.42 o 
  -8   7   4      166.67      132.00     73.25 o 
  -7   7   4     1005.96     1041.71     73.57 o 
  -6   7   4       29.05      -35.52     38.72 o 
  -5   7   4     1775.21     2087.00    131.40 o 
  -4   7   4     1329.71     1862.17    130.69 o 
  -3   7   4     1271.80     1661.00     98.87 o 
  -2   7   4     1065.21     1129.15     98.78 o 
  -1   7   4      165.20      161.12     63.31 o 
   0   7   4      360.77      289.70     57.48 o 
   1   7   4       93.41      107.25     54.86 o 
   2   7   4      103.14       38.08     52.06 o 
   3   7   4      735.29      536.66    172.56 o 
   4   7   4      838.12      940.64    159.01 o 
   5   7   4      964.27      743.89    245.04 o 
   6   7   4      860.50     1069.00    262.06 o 
   7   7   4       91.42       40.81     70.56 o 
   8   7   4     1154.79      949.52    111.82 o 
   9   7   4       33.08       95.76    173.91 o 
  10   7   4      600.50      481.21    149.04 o 
 -10   8   4      372.12      254.13     63.31 o 
  -9   8   4       13.90       15.56     51.63 o 
  -8   8   4      363.51      429.04     62.45 o 
  -7   8   4      125.85      180.82     76.42 o 
  -6   8   4      976.47     1020.33     95.12 o 
  -5   8   4      480.38      651.72     94.11 o 
  -4   8   4     1032.94     1593.30    114.76 o 
  -3   8   4     1043.46     1346.03    107.12 o 
  -2   8   4      710.57      874.18     92.20 o 
  -1   8   4      820.13      903.46    129.99 o 
   0   8   4      176.31      227.81     72.03 o 
   1   8   4      108.10      151.38     70.73 o 
   2   8   4      218.33      111.02     68.36 o 
   3   8   4        5.32      -51.22     64.78 o 
   4   8   4       37.23        2.93     69.91 o 
   5   8   4       70.30       91.68     75.31 o 
   6   8   4        2.02      115.46     76.89 o 
   7   8   4     1563.46     1678.90    404.22 o 
  -2   9   4        9.89      -63.10     67.19 o 
  -1   9   4        0.39       10.97     69.64 o 
 -20   1   5       37.55      -94.68     63.12 o 
 -19   1   5      491.61      811.49    112.71 o 
 -18   1   5       44.48      -87.42     58.28 o 
 -17   1   5      654.59      706.81     74.61 o 
 -16   1   5      490.79      482.67     64.23 o 
 -15   1   5     2115.38     2081.50     87.72 o 
 -14   1   5      154.50      201.17     42.57 o 
 -13   1   5     1951.27     1871.03     78.05 o 
 -12   1   5     3383.61     3320.99    112.21 o 
 -11   1   5     2047.15     2079.65     78.07 o 
 -10   1   5     4638.68     4717.34    130.59 o 
  -9   1   5     1769.56     1537.27     53.59 o 
  -8   1   5      423.49      529.18     29.55 o 
  -7   1   5     1918.46     1684.87     54.10 o 
  -6   1   5      134.29      244.78     20.41 o 
  -5   1   5     1047.58      867.56     30.95 o 
  -4   1   5    11424.48    10243.24    294.64 o 
  -3   1   5     3319.72     2877.86    125.13 o 
  -2   1   5    10313.57     9128.28    296.48 o 
  -1   1   5     2084.57     1687.12     80.59 o 
   0   1   5     5109.10     5459.57    216.09 o 
   1   1   5     2486.14     2344.35     78.11 o 
   2   1   5      377.60      345.07     43.75 o 
   3   1   5     5060.13     7426.43    330.81 o 
   4   1   5     3046.16     3749.09    309.20 o 
   5   1   5      176.09      237.16     33.29 o 
   6   1   5     7326.77     6878.66    198.37 o 
   7   1   5      201.35      261.54     29.62 o 
   8   1   5     4852.81     4609.44    139.16 o 
   9   1   5       63.71       58.71     33.41 o 
  10   1   5      677.34      722.09     51.73 o 
  11   1   5      340.97      394.37     77.23 o 
  12   1   5      634.50      629.64     85.16 o 
  13   1   5        1.73       57.74     80.73 o 
  14   1   5     1277.75     1322.88    121.89 o 
  15   1   5       50.85       22.27     73.29 o 
  16   1   5      295.65      242.22     90.15 o 
 -20   2   5      152.54      118.83     88.31 o 
 -19   2   5       43.56        6.16    136.52 o 
 -18   2   5      597.91      537.93     97.24 o 
 -17   2   5      273.54      250.81     95.18 o 
 -16   2   5     2246.23     2024.38    102.27 o 
 -15   2   5       78.44       34.81     49.16 o 
 -14   2   5     5032.25     4900.46    214.56 o 
 -13   2   5        2.69        1.47     35.02 o 
 -12   2   5     5073.38     5697.20    494.95 o 
 -11   2   5     1266.33     1370.91     76.43 o 
 -10   2   5     1103.84     1128.70     57.65 o 
  -9   2   5      258.08      271.55     24.43 o 
  -8   2   5      823.76      839.62     45.28 o 
  -7   2   5     1908.64     1908.36     51.24 o 
  -6   2   5    17680.37    16374.51    389.66 o 
  -5   2   5     1180.69     1143.87     53.57 o 
  -4   2   5    16487.04    15183.51    432.97 o 
  -3   2   5     9296.22     8773.62    317.22 o 
  -2   2   5     6664.61     5982.12    221.30 o 
  -1   2   5     5846.73     4883.17    145.46 o 
   0   2   5     1569.50     1722.37     60.85 o 
   1   2   5    11790.18    11312.86    326.68 o 
   2   2   5     1879.36     1690.93     63.45 o 
   3   2   5     1654.25     2101.62    139.30 o 
   4   2   5      848.72      929.39     43.56 o 
   5   2   5     3641.21     3388.90    105.53 o 
   6   2   5      965.66     1010.08     53.98 o 
   7   2   5     6954.65     6929.88    184.41 o 
   8   2   5      268.59      365.07     42.60 o 
   9   2   5     3344.09     3208.21    107.57 o 
  10   2   5       56.34       28.60     34.28 o 
  11   2   5      109.38       19.01     41.42 o 
  12   2   5        3.34       39.48     66.14 o 
  13   2   5      703.53      742.80     96.87 o 
  14   2   5      169.51       14.68     76.02 o 
  15   2   5     1604.77     1538.04    135.24 o 
  16   2   5      172.94      166.26     86.93 o 
 -19   3   5      122.20      104.01     81.77 o 
 -18   3   5      107.79      164.08     80.28 o 
 -17   3   5      237.46      177.80     77.32 o 
 -16   3   5      112.75       23.03     68.79 o 
 -15   3   5      984.35     1007.17     94.48 o 
 -14   3   5      132.11      246.31     63.75 o 
 -13   3   5     1659.92     1819.60    151.34 o 
 -12   3   5      175.10      187.61     42.34 o 
 -11   3   5      314.34      454.91    117.14 o 
 -10   3   5       43.92       32.80     32.95 o 
  -9   3   5       28.97       63.06     24.31 o 
  -8   3   5      230.08      251.77     23.39 o 
  -7   3   5     1536.17     1321.83     50.82 o 
  -6   3   5       22.74       12.59     21.49 o 
  -5   3   5     6362.70     6538.36    279.26 o 
  -4   3   5      497.34      544.29     63.41 o 
  -3   3   5     3669.20     3446.06    123.71 o 
  -2   3   5     5860.53     5560.18    243.29 o 
  -1   3   5      436.84      553.80     28.82 o 
   0   3   5     1856.18     1641.84     48.92 o 
   1   3   5      509.07      673.35     29.08 o 
   2   3   5      707.08      842.83     42.73 o 
   3   3   5       40.82       97.15     47.55 o 
   4   3   5      645.78      727.79     46.66 o 
   5   3   5     2154.56     4459.16    187.03 o 
   6   3   5      395.81      510.67     35.66 o 
   7   3   5      348.50      455.18     42.45 o 
   8   3   5       46.42       30.26     28.27 o 
   9   3   5      856.55      835.48     51.67 o 
  10   3   5     1549.94     1585.03     69.61 o 
  11   3   5      254.09      319.88     44.90 o 
  12   3   5       39.65      156.18     53.79 o 
  13   3   5      249.08      292.35     65.55 o 
  14   3   5        3.44       34.83    152.38 o 
  15   3   5       39.94      159.66     85.83 o 
 -18   4   5      268.33      295.65     85.26 o 
 -17   4   5      191.42      217.01     77.87 o 
 -16   4   5       51.80       10.10     68.32 o 
 -15   4   5       39.07       42.08     64.58 o 
 -14   4   5       92.14      -36.83     57.37 o 
 -13   4   5      180.05       94.48     59.00 o 
 -12   4   5      112.49      -46.58     71.10 o 
 -11   4   5     1002.21      955.79     81.37 o 
 -10   4   5      977.09     1007.73     94.11 o 
  -9   4   5       32.93       -3.54     26.65 o 
  -8   4   5        4.15      -39.71     26.47 o 
  -7   4   5     1467.36     1399.60     55.84 o 
  -6   4   5       48.30       43.01     28.18 o 
  -5   4   5      184.54      242.50     31.57 o 
  -4   4   5      297.24      292.49     78.37 o 
  -3   4   5       91.74      111.84     32.62 o 
  -2   4   5     1996.70     1964.20     72.69 o 
  -1   4   5       52.38       55.10     17.19 o 
   0   4   5      241.89      245.47     22.02 o 
   1   4   5     1763.08     1582.23     50.95 o 
   2   4   5        3.06      -10.38     26.73 o 
   3   4   5     1853.81     1654.87     61.18 o 
   4   4   5     1874.79     1562.39    145.30 o 
   5   4   5      303.66      546.36     56.49 o 
   6   4   5     1853.49     1937.45     85.20 o 
   7   4   5      769.66      973.09     67.91 o 
   8   4   5      140.02      142.79     60.55 o 
   9   4   5      198.75      126.71     54.39 o 
  10   4   5      319.21      246.58     48.56 o 
  11   4   5      573.61      627.81     66.25 o 
  12   4   5        0.85      -42.75     62.08 o 
  13   4   5      397.43      571.73     79.32 o 
  14   4   5       30.20      157.57     71.02 o 
 -17   5   5     1437.78     1226.48    233.79 o 
 -16   5   5      123.83       86.86     75.50 o 
 -15   5   5      653.87      573.80     85.10 o 
 -14   5   5      114.72      151.46     67.09 o 
 -13   5   5     1289.01     1185.24    134.96 o 
 -12   5   5       55.62       33.56     66.64 o 
 -11   5   5     1937.26     1720.00    121.85 o 
 -10   5   5        2.19      -62.72     41.81 o 
  -9   5   5     1781.66     1679.57     87.33 o 
  -8   5   5     2322.62     2161.41     76.85 o 
  -7   5   5      847.56      824.27     47.46 o 
  -6   5   5     2189.62     2179.80    111.51 o 
  -5   5   5      983.17     1437.99    149.06 o 
  -4   5   5      139.87      171.31     43.81 o 
  -3   5   5      432.65      544.82     41.51 o 
  -2   5   5      154.29      205.61     33.18 o 
  -1   5   5     1852.74     1822.09     68.03 o 
   0   5   5     6392.06     6036.55    144.75 o 
   1   5   5     1043.06     1030.04     40.46 o 
   2   5   5     4563.55     4053.29    109.07 o 
   3   5   5       10.84      -12.54     29.11 o 
   4   5   5     2754.92     2549.40     91.71 o 
   5   5   5        3.39      122.13     41.02 o 
   6   5   5      461.54      709.12     68.72 o 
   7   5   5      554.92      580.94     56.56 o 
   8   5   5      625.61      655.38     68.82 o 
   9   5   5      104.70       94.21     45.23 o 
  10   5   5     1777.22     1893.52     95.90 o 
  11   5   5        0.57      -42.81     46.70 o 
  12   5   5     1760.23     1869.26    117.69 o 
  13   5   5      131.79      139.79     59.61 o 
 -15   6   5        9.52       17.72     75.98 o 
 -14   6   5      336.57      205.77     77.37 o 
 -13   6   5       95.96       99.83     69.16 o 
 -12   6   5      651.55      670.00     84.37 o 
 -11   6   5      121.05      107.20     64.80 o 
 -10   6   5     1626.36     1504.53    114.71 o 
  -9   6   5      271.98      323.53     56.09 o 
  -8   6   5     1111.58      936.89     71.81 o 
  -7   6   5       29.46      -21.28     34.26 o 
  -6   6   5      465.02      524.43     67.13 o 
  -5   6   5      806.82      973.55     81.44 o 
  -4   6   5        9.04      212.34     38.25 o 
  -3   6   5      958.69     1123.23    103.67 o 
  -2   6   5       20.79       49.15     34.66 o 
  -1   6   5      602.76      609.89     45.00 o 
   0   6   5       88.23       21.18     45.30 o 
   1   6   5      354.92      267.68     51.67 o 
   2   6   5      351.22      301.82     63.57 o 
   3   6   5     1032.32      841.43    128.28 o 
   4   6   5       48.46      138.76     51.72 o 
   5   6   5     1614.89     1888.25    101.30 o 
   6   6   5       13.78      127.08     51.27 o 
   7   6   5      780.08      561.62    139.70 o 
   8   6   5        0.52       15.89     50.79 o 
   9   6   5      945.09      783.79     94.98 o 
  10   6   5      104.47       78.30     59.05 o 
  11   6   5      888.44      742.42     86.30 o 
  12   6   5      207.17      188.36     74.73 o 
 -13   7   5       75.56       25.29     77.92 o 
 -12   7   5       10.37      -14.03     71.34 o 
 -11   7   5       47.47      -56.78     54.08 o 
 -10   7   5       69.15      -14.09     52.59 o 
  -9   7   5       64.54      -36.83     70.94 o 
  -8   7   5       10.93      -38.01     45.52 o 
  -7   7   5      413.77      453.17     57.49 o 
  -6   7   5       12.07       66.28     40.68 o 
  -5   7   5      552.37      521.91    121.03 o 
  -4   7   5      465.38     1388.85    199.71 o 
  -3   7   5       24.24      173.57     70.08 o 
  -2   7   5      125.54      111.21     60.08 o 
  -1   7   5       59.50       26.69     52.07 o 
   0   7   5       58.83      -54.12     48.66 o 
   1   7   5      290.11      153.73     57.16 o 
   2   7   5       64.06        2.19     52.30 o 
   3   7   5        0.15       17.63     53.16 o 
   4   7   5      164.38      107.35     91.61 o 
   5   7   5       20.83      160.37    152.36 o 
   6   7   5      233.65      279.68     69.24 o 
   7   7   5        2.07        5.14    171.08 o 
   8   7   5      579.02      794.31    127.35 o 
   9   7   5        0.52       -3.31     72.45 o 
 -10   8   5      633.46      526.47    118.01 o 
  -9   8   5      125.19      148.16     71.77 o 
  -8   8   5      857.39      969.69    131.64 o 
  -7   8   5      505.92      500.43     80.27 o 
  -6   8   5      129.60      100.51     69.00 o 
  -5   8   5      173.96      241.54     60.41 o 
  -4   8   5        7.30      203.52     58.92 o 
  -3   8   5       63.61      311.29     90.93 o 
  -2   8   5      414.04      502.38     80.06 o 
  -1   8   5       19.76       36.40     61.40 o 
   0   8   5      338.13      308.19    104.43 o 
   1   8   5      550.72      628.84     85.63 o 
   2   8   5      406.02      378.77    162.52 o 
   3   8   5      727.29      696.55    200.02 o 
   4   8   5       27.80       42.12     68.73 o 
   5   8   5      596.07      971.54    354.61 o 
   6   8   5      201.14      290.37    259.11 o 
 -20   0   6     2427.15     2117.38    152.86 o 
 -19   0   6        6.62     -110.86     73.91 o 
 -18   0   6     2767.45     2667.21    162.07 o 
 -17   0   6        4.85      -83.26     65.79 o 
 -16   0   6     1828.44     1805.67    131.30 o 
 -15   0   6      559.66      741.89     84.57 o 
 -14   0   6     1355.61     1508.21    106.11 o 
 -13   0   6      165.22      185.81     54.36 o 
 -12   0   6     1866.76     1691.64    100.86 o 
  -8   0   6    10107.34     9577.89    419.63 o 
  -7   0   6     1738.27     1640.11     78.54 o 
  -6   0   6     1084.32     1015.64    146.94 o 
  -5   0   6     2535.22     2083.70    125.23 o 
  -4   0   6     2841.07     2637.93    142.03 o 
  -3   0   6     6994.87     6930.04    264.98 o 
  -2   0   6        7.11       -9.44     47.15 o 
  -1   0   6     1799.15     1872.06     70.76 o 
   0   0   6     1525.44     1526.46     60.83 o 
   1   0   6     5790.28     5182.77    239.54 o 
   3   0   6    26961.70    24964.23   1098.82 o 
   4   0   6     4357.94     4505.70    173.92 o 
   5   0   6     8506.05     7988.46    295.88 o 
   6   0   6     2246.46     2100.95     94.85 o 
   7   0   6     1085.56     1052.63     64.25 o 
   8   0   6       24.10       93.18     35.22 o 
   9   0   6     3141.58     2823.79    121.39 o 
  10   0   6      429.61      473.58    101.14 o 
  11   0   6     2655.54     2338.15    204.17 o 
  12   0   6     1673.25     1561.18    175.35 o 
  13   0   6     1603.86     1683.40    189.98 o 
  14   0   6     3687.96     3144.02    262.69 o 
  15   0   6     1463.06     1294.20    175.62 o 
  16   0   6     1726.11     1943.88    222.89 o 
 -20   1   6      446.68      471.54     76.92 o 
 -19   1   6     1717.21     1754.90    150.53 o 
 -18   1   6       13.98      -68.87     45.92 o 
 -17   1   6     1583.78     1548.03     83.44 o 
 -16   1   6      480.32      468.46     54.56 o 
 -15   1   6       96.94       73.49     43.72 o 
 -14   1   6      272.26      270.16     42.52 o 
 -13   1   6     1560.61     1540.23    107.25 o 
 -12   1   6     1324.26     1371.82     81.11 o 
 -11   1   6     5223.78     6242.27    235.95 o 
 -10   1   6      273.36      386.85     29.32 o 
  -9   1   6     5349.96     4939.34    135.29 o 
  -8   1   6      540.58      431.82     27.35 o 
  -7   1   6     2425.84     2228.91     66.64 o 
  -6   1   6     3047.88     2723.65     77.67 o 
  -5   1   6      862.73      909.74     32.26 o 
  -4   1   6       15.96       54.33     24.50 o 
  -3   1   6     3351.07     2836.68    101.50 o 
  -2   1   6     1451.67     1203.63     79.38 o 
  -1   1   6     1359.77     1510.70     75.91 o 
   0   1   6     4222.42     4143.54    142.39 o 
   1   1   6     5714.70     5115.46    153.98 o 
   2   1   6     8016.95     7643.37    225.04 o 
   3   1   6     2073.11     2208.84     94.91 o 
   4   1   6     1776.62     1617.94     75.31 o 
   5   1   6      435.02      639.21     41.31 o 
   6   1   6     1123.09     1179.44     56.83 o 
   7   1   6      437.85      595.01     38.98 o 
   8   1   6      916.55     1121.57     52.60 o 
   9   1   6      135.07      160.30     37.68 o 
  10   1   6     1933.19     1893.05     83.43 o 
  11   1   6       95.70      191.70     76.84 o 
  12   1   6     1296.63     1296.14    114.71 o 
  13   1   6      644.45      616.43     92.35 o 
  14   1   6      821.56      755.27    102.76 o 
  15   1   6      399.02      360.36     90.28 o 
  16   1   6        6.78      -38.30     81.05 o 
 -20   2   6        1.17     -158.06    105.37 o 
 -19   2   6        4.79      -76.02     75.66 o 
 -18   2   6       29.82      -17.32     71.09 o 
 -17   2   6      205.42      189.36     58.36 o 
 -16   2   6      222.07      281.52     48.16 o 
 -15   2   6      116.96       95.19     42.85 o 
 -14   2   6     1984.47     1986.04     83.05 o 
 -13   2   6      734.27      811.50     52.85 o 
 -12   2   6       24.18        9.92     32.91 o 
 -11   2   6     1764.79     1733.14     68.58 o 
 -10   2   6       10.44       30.46     21.72 o 
  -9   2   6      635.70      703.08     34.00 o 
  -8   2   6       38.73       17.28     19.05 o 
  -7   2   6     3247.19     3012.31     74.15 o 
  -6   2   6        2.06      -16.13     22.30 o 
  -5   2   6      638.01      752.07     38.64 o 
  -4   2   6       11.99       22.74     24.38 o 
  -3   2   6     2444.25     2304.34     87.38 o 
  -1   2   6      507.88      587.36     31.97 o 
   0   2   6      526.87      777.29     38.30 o 
   1   2   6      972.98     1147.19     49.35 o 
   2   2   6     1614.08     1760.15     74.83 o 
   3   2   6      302.65      429.84     39.67 o 
   4   2   6      688.59      861.16     55.21 o 
   5   2   6     1524.55     1543.20     67.60 o 
   6   2   6       87.15       49.77     34.41 o 
   7   2   6     1070.13     1314.00     78.10 o 
   8   2   6       10.82        8.28     36.11 o 
   9   2   6      281.64      437.24     46.94 o 
  10   2   6     2527.17     2401.86    100.79 o 
  11   2   6     1095.39     1161.57     83.96 o 
  12   2   6      152.75      255.43     76.93 o 
  13   2   6       45.69       57.00     74.51 o 
  14   2   6        0.44     -106.78     74.18 o 
  15   2   6       30.38      -31.41     80.37 o 
 -19   3   6      629.04      623.57    116.18 o 
 -18   3   6        0.78       97.98     74.77 o 
 -17   3   6      612.23      622.58     87.40 o 
 -16   3   6       69.75       15.37     65.81 o 
 -15   3   6      224.24      190.51     67.11 o 
 -14   3   6      183.56      183.05     61.44 o 
 -13   3   6       63.17       52.22     54.26 o 
 -12   3   6     1078.48     1043.63     95.74 o 
 -11   3   6      299.35      371.30     64.91 o 
 -10   3   6      911.69      854.52     46.93 o 
  -9   3   6     1672.39     1628.46     53.15 o 
  -8   3   6     1219.35     1143.44     50.77 o 
  -7   3   6     1807.89     1679.02     59.17 o 
  -6   3   6     2029.57     1774.33     66.84 o 
  -5   3   6     4569.35     4338.21    135.11 o 
  -4   3   6     1179.77     1210.42    141.53 o 
  -3   3   6     1324.46     1545.67    179.18 o 
  -2   3   6     4389.55     4352.46    133.14 o 
  -1   3   6      459.31      471.81     26.62 o 
   0   3   6     5822.74     5293.06    159.84 o 
   1   3   6     2012.07     1918.93     93.93 o 
   2   3   6     9498.42     9073.09    241.28 o 
   3   3   6       26.56       22.93     27.46 o 
   4   3   6     4211.52     4014.37    139.42 o 
   5   3   6       40.71       15.31     33.86 o 
   6   3   6     1582.94     2585.51    114.06 o 
   7   3   6      513.01      731.77     64.19 o 
   8   3   6      185.33      276.51     60.07 o 
   9   3   6      110.53      142.92     40.04 o 
  10   3   6     1173.22     1257.71     94.95 o 
  11   3   6      160.61      149.39     50.33 o 
  12   3   6      423.72      430.79     86.39 o 
  13   3   6      121.62      109.42    161.92 o 
  14   3   6      461.38      522.97     98.15 o 
  15   3   6       16.97      -15.02     83.93 o 
 -18   4   6     1210.98     1190.62    124.06 o 
 -17   4   6      376.13      377.24     81.82 o 
 -16   4   6     1100.52      953.31     96.77 o 
 -15   4   6      442.41      397.98    101.60 o 
 -14   4   6      217.62      226.94     67.37 o 
 -13   4   6       40.53       58.42     58.95 o 
 -12   4   6     1493.65     1529.49    116.97 o 
 -11   4   6        6.20      -71.25     47.50 o 
 -10   4   6     2140.91     2274.00    135.37 o 
  -9   4   6     1418.10     1468.96     58.93 o 
  -8   4   6      258.76      338.55     33.62 o 
  -7   4   6     3884.90     3665.86    109.24 o 
  -6   4   6     1127.72     1112.34     56.09 o 
  -5   4   6     3461.99     2986.68    114.63 o 
  -4   4   6     2057.07     1938.01    134.89 o 
  -3   4   6     1656.64     1404.30     72.47 o 
  -2   4   6     1016.21     1185.83    125.17 o 
  -1   4   6     3239.36     2916.59     86.64 o 
   0   4   6     1846.26     1698.90     52.61 o 
   1   4   6     6360.01     6066.38    152.43 o 
   2   4   6       33.14       33.41     25.13 o 
   3   4   6     2517.53     2239.27     75.78 o 
   4   4   6      361.08      405.43     41.52 o 
   5   4   6      380.17      414.58     53.30 o 
   6   4   6      201.91      280.14     45.05 o 
   7   4   6      981.02     1044.25     95.85 o 
   8   4   6        8.90       40.12     43.02 o 
   9   4   6     3024.61     2924.04    107.12 o 
  10   4   6      327.57      229.58     52.61 o 
  11   4   6     1822.50     1564.42    123.37 o 
  12   4   6       30.82       67.17     46.71 o 
  13   4   6      700.75      671.04    139.39 o 
  14   4   6       13.55      -20.06     85.01 o 
 -17   5   6       34.13      137.71     94.18 o 
 -16   5   6      338.78      163.11     81.84 o 
 -15   5   6       23.46      -40.68     64.12 o 
 -14   5   6      114.05       96.72     66.33 o 
 -13   5   6       56.69      125.50     65.15 o 
 -12   5   6       72.00       83.12     60.86 o 
 -11   5   6      730.06      665.42     90.65 o 
 -10   5   6       53.30        0.99     44.85 o 
  -9   5   6        6.82       11.68     43.47 o 
  -8   5   6     2009.75     2037.57     74.36 o 
  -7   5   6       47.74       40.47     30.55 o 
  -6   5   6      953.20     1045.19     56.81 o 
  -5   5   6      804.93      904.77     59.65 o 
  -4   5   6       49.37       85.67     31.13 o 
  -3   5   6      492.26      552.99     46.68 o 
  -2   5   6       26.22        1.28     28.92 o 
  -1   5   6       42.08       15.06     27.12 o 
   0   5   6        3.34        1.83     27.73 o 
   1   5   6     1007.76     1037.61     48.65 o 
   2   5   6      381.62      398.06     35.82 o 
   3   5   6      293.48      310.78     53.57 o 
   4   5   6      301.11      320.17     37.65 o 
   5   5   6      827.01      934.68     60.17 o 
   6   5   6      245.80      362.28     74.84 o 
   7   5   6      210.09      318.63     51.69 o 
   8   5   6       33.56        1.40     47.30 o 
   9   5   6      228.46      272.75     55.63 o 
  10   5   6      211.41      182.32     51.08 o 
  11   5   6      116.59       98.21     50.91 o 
  12   5   6      271.78      179.89     58.87 o 
  13   5   6      265.18      433.87    103.49 o 
 -15   6   6       18.01      -23.34     71.12 o 
 -14   6   6     1238.00     1268.70    121.13 o 
 -13   6   6      353.03      447.54     80.02 o 
 -12   6   6       97.15       94.35     68.17 o 
 -11   6   6      249.38      247.64     56.85 o 
 -10   6   6       30.79      -43.73     49.46 o 
  -9   6   6       61.18        2.42     48.29 o 
  -8   6   6       69.26      108.27     49.43 o 
  -7   6   6      893.23      879.46    100.87 o 
  -6   6   6     3150.14     2980.55     96.82 o 
  -5   6   6       43.12      103.24     41.84 o 
  -4   6   6     1392.88     1377.66     67.83 o 
  -3   6   6      544.60      748.30     75.35 o 
  -2   6   6      511.64      544.45     96.93 o 
  -1   6   6     2046.67     1891.13     94.50 o 
   0   6   6      782.10      714.95     64.48 o 
   1   6   6      472.25      432.11     55.90 o 
   2   6   6       69.15       25.64     46.56 o 
   3   6   6      404.96      278.19     55.21 o 
   4   6   6      751.02     2391.15    278.16 o 
   5   6   6      524.33      569.66     69.87 o 
   6   6   6      220.84      276.44    129.29 o 
   7   6   6     1421.34     1189.00    127.79 o 
   8   6   6        0.41      -75.25     50.17 o 
   9   6   6      265.96      260.06     92.55 o 
  10   6   6      146.05       83.41     54.17 o 
  11   6   6      117.14       46.72     61.04 o 
 -13   7   6     1888.85     1951.79    258.58 o 
 -12   7   6      747.12      685.00     93.83 o 
 -11   7   6      398.40      261.45     62.73 o 
 -10   7   6      535.61      436.86     66.70 o 
  -9   7   6      253.03      223.21     69.21 o 
  -8   7   6       29.73       57.84     63.92 o 
  -7   7   6      192.36      165.26     65.73 o 
  -6   7   6      263.91      232.54     71.81 o 
  -5   7   6      957.86     1097.68     77.38 o 
  -4   7   6     3954.40     3973.09    185.65 o 
  -3   7   6      310.38      151.14     76.59 o 
  -2   7   6     2469.59     2533.51    136.19 o 
  -1   7   6      223.46      200.49     56.44 o 
   0   7   6      576.68      537.95     85.97 o 
   1   7   6      210.69      176.64     57.20 o 
   2   7   6      102.70      120.58     54.73 o 
   3   7   6      581.52      401.66    110.18 o 
   4   7   6     1126.17      914.32    134.20 o 
   5   7   6      177.57      156.46     64.32 o 
   6   7   6     1453.67     1493.24    126.42 o 
   7   7   6       36.30       42.12     61.78 o 
   8   7   6     2023.34     1721.88    246.07 o 
   9   7   6      287.08      148.75     80.09 o 
 -10   8   6      355.68      215.57     79.13 o 
  -9   8   6      236.95      252.27     77.00 o 
  -8   8   6      365.02      494.68     82.79 o 
  -7   8   6        5.09       18.79     73.18 o 
  -6   8   6      679.40      739.40     96.80 o 
  -5   8   6      475.83      443.22     66.87 o 
  -4   8   6      406.33      518.61     69.08 o 
  -3   8   6     1423.47     1713.87    144.40 o 
  -2   8   6      174.14      180.50     63.26 o 
  -1   8   6     1170.73      990.30    276.77 o 
   0   8   6        8.32      -21.66     56.41 o 
   1   8   6      421.42      328.67     91.49 o 
   2   8   6       77.55       -5.46     56.90 o 
   3   8   6      699.94      548.38    191.25 o 
   4   8   6      381.04      351.66    159.60 o 
   5   8   6     1035.48     1026.95    249.04 o 
 -20   1   7      147.02       38.78     55.98 o 
 -19   1   7      476.83      446.50     62.39 o 
 -18   1   7       46.14        0.13     48.99 o 
 -17   1   7     1115.99     1155.68     72.64 o 
 -16   1   7       51.19      -12.23     42.31 o 
 -15   1   7      623.31      713.93     55.09 o 
 -14   1   7     1335.83     1423.02     78.57 o 
 -13   1   7     4278.99     4344.80    140.22 o 
 -12   1   7     1234.11     1302.00     55.00 o 
 -11   1   7     1175.84     1200.73     72.14 o 
 -10   1   7     4093.65     3961.24    112.21 o 
  -9   1   7       48.06       33.09     25.64 o 
  -8   1   7      841.76      901.32     53.83 o 
  -7   1   7      183.89      195.30     21.47 o 
  -6   1   7     2096.28     2001.48     61.26 o 
  -5   1   7      255.15      363.20     33.51 o 
  -4   1   7    14341.13    12446.55    372.48 o 
  -3   1   7       54.99      -19.28     21.76 o 
  -2   1   7    12546.54    11102.37    360.85 o 
  -1   1   7      570.71      600.48     62.45 o 
   0   1   7      477.48      452.43     30.37 o 
   1   1   7      604.72      630.85     40.81 o 
   2   1   7     7472.56     7442.58    220.30 o 
   3   1   7      364.63      367.10     33.80 o 
   4   1   7     2267.14     1946.55     89.67 o 
   5   1   7      206.77      286.87     34.43 o 
   6   1   7     2567.59     2684.35     90.37 o 
   7   1   7        9.31      109.72     42.34 o 
   8   1   7      850.02     2643.16     90.61 o 
   9   1   7      652.58      813.97     55.55 o 
  10   1   7     1615.59     1559.82    116.16 o 
  11   1   7      250.43      249.14     71.73 o 
  12   1   7      577.22      576.64     88.96 o 
  13   1   7      576.01      637.46     95.90 o 
  14   1   7     1245.52     1239.69    125.56 o 
  15   1   7      266.10      252.32     91.02 o 
 -20   2   7      354.26      289.59    109.02 o 
 -19   2   7       96.46       99.89     79.04 o 
 -18   2   7      268.30      390.75     81.70 o 
 -17   2   7       10.78      -74.34     63.96 o 
 -16   2   7     1623.57     1662.65     79.69 o 
 -15   2   7      650.28      670.17     54.24 o 
 -14   2   7     2236.48     2034.80     82.46 o 
 -13   2   7      745.74      710.17     68.03 o 
 -12   2   7     2054.77     1957.40     80.04 o 
 -11   2   7     2573.96     2349.24     74.24 o 
 -10   2   7      442.98      465.71     30.82 o 
  -9   2   7     2053.48     1845.42     60.21 o 
  -8   2   7      886.14      913.96     35.44 o 
  -7   2   7      640.13      638.56     32.12 o 
  -6   2   7     5109.90     4746.26    145.16 o 
  -5   2   7     3006.75     2603.88     98.14 o 
  -4   2   7     4255.06     3744.87    132.74 o 
  -3   2   7    27726.24    26377.31    849.70 o 
  -2   2   7       90.90      182.01     29.23 o 
  -1   2   7    21302.31    20011.16    567.79 o 
   0   2   7      492.51      562.19     51.71 o 
   1   2   7     4488.63     3892.62    121.84 o 
   2   2   7     1034.54     1097.67     94.18 o 
   3   2   7     2857.45     2619.15     97.43 o 
   4   2   7        2.55      -28.74     28.78 o 
   5   2   7     4748.11     4572.09    156.10 o 
   6   2   7       23.05       44.73     31.59 o 
   7   2   7     6235.46     6742.90    199.59 o 
   8   2   7      395.02      538.26     50.68 o 
   9   2   7     3016.95     3593.06    149.00 o 
  10   2   7     1115.93     1235.87     72.21 o 
  11   2   7      600.20      669.41     91.95 o 
  12   2   7      741.42      753.89     96.40 o 
  13   2   7      309.04      273.33     84.15 o 
  14   2   7        8.42     -114.55     76.37 o 
  15   2   7      978.71     1024.59    195.87 o 
 -19   3   7      105.19       95.06     78.00 o 
 -18   3   7        0.82      -40.15     69.42 o 
 -17   3   7       97.70       64.02     68.92 o 
 -16   3   7        9.77        3.02     63.30 o 
 -15   3   7     1053.24     1014.14     90.71 o 
 -14   3   7      153.86      190.37     61.50 o 
 -13   3   7       40.49       16.61     54.59 o 
 -12   3   7     2183.22     2183.43    116.88 o 
 -11   3   7       22.16      -47.48     44.73 o 
 -10   3   7     1732.69     1619.53     66.13 o 
  -9   3   7      221.56      246.09     35.49 o 
  -8   3   7       48.15       61.79     26.19 o 
  -7   3   7      235.73      213.68     30.67 o 
  -6   3   7     4543.48     4144.27    131.22 o 
  -5   3   7     3770.56     3461.60    126.74 o 
  -4   3   7     3011.07     2817.55    118.51 o 
  -3   3   7      474.69      420.52     46.39 o 
  -2   3   7     4241.54     4123.52    146.23 o 
  -1   3   7     2777.74     2798.39    119.17 o 
   0   3   7     3631.71     3649.69    249.46 o 
   1   3   7      644.85      699.16     40.98 o 
   2   3   7     1700.71     1807.83     70.49 o 
   3   3   7      637.18      734.31     52.26 o 
   4   3   7      787.49      890.36     64.18 o 
   5   3   7      470.91      520.79     45.89 o 
   6   3   7     3814.41     3311.64    122.04 o 
   7   3   7      174.97      214.31     50.06 o 
   8   3   7     3741.42     3608.66    157.53 o 
   9   3   7     1382.70     1749.88     87.36 o 
  10   3   7      775.35      900.87     66.44 o 
  11   3   7      411.24      386.13     59.21 o 
  12   3   7       11.11       49.50     91.92 o 
  13   3   7      190.01      164.56     83.19 o 
  14   3   7        1.72       11.50     82.97 o 
 -18   4   7      459.77      422.61    108.85 o 
 -17   4   7     1148.56      956.84    215.77 o 
 -16   4   7        0.71      -68.48     66.26 o 
 -15   4   7      277.88      300.84     72.48 o 
 -14   4   7       32.37       51.92     62.25 o 
 -13   4   7        1.46      -75.41     53.58 o 
 -12   4   7       30.47      -62.79     53.04 o 
 -11   4   7      951.85     1060.05    111.94 o 
 -10   4   7     1877.47     1776.14     87.23 o 
  -9   4   7      207.64      215.64     32.02 o 
  -8   4   7     1853.20     1608.29     62.83 o 
  -7   4   7      244.64      272.03     36.14 o 
  -6   4   7       19.35        7.10     32.80 o 
  -5   4   7      772.34      895.55     56.35 o 
  -4   4   7      716.61      814.94     54.58 o 
  -3   4   7        3.51       -9.84     24.71 o 
  -2   4   7     1111.66     1111.04     52.97 o 
  -1   4   7      161.78      249.44     49.10 o 
   0   4   7     1622.68     1503.69     54.13 o 
   1   4   7     1879.08     1802.11     71.09 o 
   2   4   7       36.95        3.23     26.17 o 
   3   4   7       14.64      -12.43     27.30 o 
   4   4   7      358.37      401.93     47.46 o 
   5   4   7      248.45      243.24     66.42 o 
   6   4   7      123.68      145.32     42.60 o 
   7   4   7       63.92      121.80    103.54 o 
   8   4   7        1.68        1.42     43.29 o 
   9   4   7      217.21      233.63     52.16 o 
  10   4   7       20.28      -38.27     29.37 o 
  11   4   7      237.74      243.10     56.39 o 
  12   4   7       67.29       81.21     55.14 o 
  13   4   7       99.09       50.29    152.32 o 
 -17   5   7      969.92     1003.04    123.64 o 
 -16   5   7      590.43      398.94     82.50 o 
 -15   5   7      622.72      504.27    104.89 o 
 -14   5   7       99.65      132.80     67.87 o 
 -13   5   7      543.88      465.67     75.90 o 
 -12   5   7       25.35      -84.31     57.32 o 
 -11   5   7     1390.52     1385.47    126.04 o 
 -10   5   7      247.22      305.60     52.24 o 
  -9   5   7     3332.93     3090.28     99.33 o 
  -8   5   7     1779.21     1588.05     65.62 o 
  -7   5   7      833.52      856.31     53.77 o 
  -6   5   7     2638.24     2414.65    103.52 o 
  -5   5   7     3914.45     3639.20    139.35 o 
  -4   5   7      128.36      130.29     36.30 o 
  -3   5   7      145.35      154.08     32.54 o 
  -2   5   7      129.49      100.80     40.12 o 
  -1   5   7       64.16       68.08     39.79 o 
   0   5   7     1993.92     1915.15     91.05 o 
   1   5   7       45.29       45.89     39.03 o 
   2   5   7     1314.50     1035.65     57.02 o 
   3   5   7      281.92      365.59     37.01 o 
   4   5   7     1443.90     1384.70     64.87 o 
   5   5   7       70.12       43.00     35.99 o 
   6   5   7      553.17      747.93    104.32 o 
   7   5   7       30.70       73.83     45.44 o 
   8   5   7      192.32      215.31     53.10 o 
   9   5   7       45.75      166.15     48.85 o 
  10   5   7      885.57      739.36     86.69 o 
  11   5   7      138.21       91.70     69.56 o 
  12   5   7      627.52      590.16     86.39 o 
 -15   6   7       35.03      -24.97     71.44 o 
 -14   6   7      750.82      768.76    152.55 o 
 -13   6   7      330.27      204.25    120.00 o 
 -12   6   7      771.80      606.89     84.87 o 
 -11   6   7      752.26      639.12     74.30 o 
 -10   6   7      765.40      673.70     68.39 o 
  -9   6   7     1428.20     1324.25     84.81 o 
  -8   6   7      124.29      190.16     42.43 o 
  -7   6   7     1314.24     1267.05     68.38 o 
  -6   6   7      254.18      322.99     52.16 o 
  -5   6   7     1409.92     1346.57     79.84 o 
  -4   6   7      313.45      351.91     52.41 o 
  -3   6   7      432.16      462.53     55.19 o 
  -2   6   7      103.53       72.00     45.23 o 
  -1   6   7       85.14       75.45     45.78 o 
   0   6   7      215.02      250.26     51.43 o 
   1   6   7      551.94      534.94     59.32 o 
   2   6   7        2.48       20.87     56.40 o 
   3   6   7     2114.08     2187.90    117.59 o 
   4   6   7      212.49      146.81     55.04 o 
   5   6   7     1411.50     1281.73     92.43 o 
   6   6   7      233.51      189.71     59.63 o 
   7   6   7      461.07      371.32     84.38 o 
   8   6   7       70.30      -17.39     58.11 o 
   9   6   7      574.66      519.09    123.75 o 
  10   6   7       43.33      147.86     63.62 o 
 -13   7   7       71.98       54.16     77.22 o 
 -12   7   7      106.84      227.94     84.35 o 
 -11   7   7      147.00      160.11     60.17 o 
 -10   7   7       88.26       18.24     65.01 o 
  -9   7   7       18.79       27.78     62.86 o 
  -8   7   7        4.51      -46.30     59.58 o 
  -7   7   7      381.43      302.45     50.45 o 
  -6   7   7      756.81      760.55     77.62 o 
  -5   7   7        9.61      -33.26     48.28 o 
  -4   7   7      350.75      445.07     71.39 o 
  -3   7   7      168.34      166.49     54.46 o 
  -2   7   7      163.23      196.23     54.94 o 
  -1   7   7      219.70      185.23     56.82 o 
   0   7   7       25.91       75.87    119.81 o 
   1   7   7      104.21       53.68     54.57 o 
   2   7   7        3.01       46.53     78.68 o 
   3   7   7       21.76       34.64     53.76 o 
   4   7   7      127.20       43.96     57.97 o 
   5   7   7       11.43      112.27    179.14 o 
   6   7   7       17.28       45.07     60.98 o 
   7   7   7      111.02       45.17     62.12 o 
   8   7   7       21.44       44.01     64.34 o 
  -9   8   7      234.64      299.42    124.09 o 
  -8   8   7      241.48      258.30     78.42 o 
  -7   8   7      664.15      599.41     88.70 o 
  -6   8   7        0.71      -58.68     67.12 o 
  -5   8   7      166.76      200.07     56.03 o 
  -4   8   7       22.86      -61.82     55.64 o 
  -3   8   7        4.43       -4.98     55.02 o 
  -2   8   7      185.38      163.05     61.74 o 
  -1   8   7       31.92       52.54     78.12 o 
   0   8   7      119.40       30.83     58.56 o 
   1   8   7      469.37      463.15     94.36 o 
   2   8   7        0.97      -35.51     57.29 o 
   3   8   7      719.45      459.44    149.97 o 
   4   8   7       17.48      -76.40     58.24 o 
 -20   0   8     3117.56     3208.21    168.11 o 
 -19   0   8      570.51      614.64     87.52 o 
 -18   0   8     3333.01     3348.58    164.55 o 
 -17   0   8     1068.01     1090.93    136.41 o 
 -16   0   8     1363.40      966.18    268.98 o 
 -15   0   8      659.27      748.50    115.38 o 
 -14   0   8      524.86      501.15     97.72 o 
 -13   0   8     2236.29     2062.04    116.79 o 
 -12   0   8     3655.73     3417.04    150.55 o 
 -11   0   8     7560.67     7217.66    283.15 o 
 -10   0   8     9834.78     9188.16    354.56 o 
  -9   0   8    18365.30    17478.91    559.94 o 
  -8   0   8     1912.38     1790.79     73.86 o 
  -7   0   8    14230.39    13206.36    501.13 o 
  -6   0   8       39.93       58.70     40.47 o 
  -5   0   8     2399.85     1704.92    105.80 o 
  -4   0   8     1038.28      956.97     80.61 o 
  -3   0   8    15980.92    14297.59    531.84 o 
  -2   0   8     2233.35     2048.96    137.75 o 
  -1   0   8     7192.47     6286.18    243.13 o 
   0   0   8     2041.52     2099.52     80.38 o 
   1   0   8     1198.33     1143.64     65.05 o 
   2   0   8      347.87      540.19     57.58 o 
   3   0   8     7015.39     5700.87    266.18 o 
   4   0   8     1813.41     1411.65     76.81 o 
   5   0   8     1180.31     1259.63     73.05 o 
   6   0   8      973.33     2017.20    155.94 o 
   7   0   8      756.96     1357.31     77.70 o 
   8   0   8      477.96      722.43     58.65 o 
   9   0   8     1312.99     1561.45    163.79 o 
  10   0   8       42.27      116.05     89.46 o 
  11   0   8     2325.90     1829.84    183.05 o 
  12   0   8      551.24      447.16    123.20 o 
  13   0   8      344.71      376.92    123.95 o 
  14   0   8     1352.10     1107.41    170.16 o 
  15   0   8      337.46      291.28    130.95 o 
 -20   1   8        0.43      -61.78     75.71 o 
 -19   1   8      993.48      932.01     94.95 o 
 -18   1   8      880.50     1057.86     71.89 o 
 -17   1   8      715.24      781.84     62.59 o 
 -16   1   8     2022.00     1940.95     84.81 o 
 -15   1   8      201.07      214.34     43.47 o 
 -14   1   8      929.17     1079.01     60.95 o 
 -13   1   8      734.95      835.28     52.62 o 
 -12   1   8      388.11      436.51     34.37 o 
 -11   1   8     1603.99     1516.15     65.40 o 
 -10   1   8     2302.70     2082.85     67.41 o 
  -9   1   8     1132.66     1061.48     46.86 o 
  -8   1   8     2745.04     2360.51     71.52 o 
  -7   1   8     1470.50     1421.23     54.18 o 
  -6   1   8    12846.17    12305.46    419.48 o 
  -5   1   8      439.97      462.97     89.60 o 
  -4   1   8      629.03      681.06     57.91 o 
  -3   1   8      294.60      307.00     32.44 o 
  -2   1   8      773.76      829.68     59.02 o 
  -1   1   8      811.37      918.49     70.31 o 
   0   1   8       12.02       47.83     22.21 o 
   1   1   8     2475.33     2400.75     72.30 o 
   2   1   8     2935.12     2480.14     93.20 o 
   3   1   8      752.91      836.58     48.40 o 
   4   1   8     1672.73     1358.71     73.75 o 
   5   1   8     1362.61     1383.35     66.40 o 
   6   1   8      106.51      195.21     57.29 o 
   7   1   8      165.11     1583.05     66.40 o 
   8   1   8       57.46      111.39     42.59 o 
   9   1   8      244.77      298.39     44.83 o 
  10   1   8      206.79      181.44     88.95 o 
  11   1   8      201.32      211.09    116.73 o 
  12   1   8       59.27      -28.47     69.56 o 
  13   1   8      497.49      296.62    112.49 o 
  14   1   8       17.15      -24.46     80.20 o 
 -20   2   8        4.27      -59.59     76.28 o 
 -19   2   8        1.66       16.04     74.61 o 
 -18   2   8       94.52       34.11     69.05 o 
 -17   2   8      649.45      569.09     82.39 o 
 -16   2   8       20.75       66.17     62.78 o 
 -15   2   8     1337.14     1351.54     81.03 o 
 -14   2   8      665.00      584.96     49.28 o 
 -13   2   8        7.23      -15.17     31.86 o 
 -12   2   8      306.25      343.60     37.91 o 
 -11   2   8      791.31      850.18     41.12 o 
 -10   2   8      306.47      353.84     28.32 o 
  -9   2   8      131.20      169.30     22.96 o 
  -8   2   8      576.81      686.40     31.24 o 
  -7   2   8      563.37      542.69     31.58 o 
  -6   2   8      139.26      171.52     36.54 o 
  -5   2   8      163.04      132.37     30.02 o 
  -4   2   8       71.35       72.51     31.35 o 
  -3   2   8     2400.46     2062.13     83.03 o 
  -2   2   8       62.99       69.15     27.06 o 
  -1   2   8     2399.70     2330.28     79.71 o 
   0   2   8      697.14      835.60     41.87 o 
   1   2   8     6488.57     6105.22    183.75 o 
   2   2   8     1825.89     1749.72     61.65 o 
   3   2   8      359.53      423.68     40.33 o 
   4   2   8       89.55       71.41     33.28 o 
   5   2   8      874.27      977.52     56.93 o 
   6   2   8       89.46       62.55     25.82 o 
   7   2   8     1367.61     1511.19     78.17 o 
   8   2   8        2.75      -43.29     39.11 o 
   9   2   8      589.93      712.14     68.30 o 
  10   2   8       76.44       76.72     44.37 o 
  11   2   8       34.97       68.09     71.06 o 
  12   2   8       14.52       -7.09     72.34 o 
  13   2   8      187.98      167.23     83.97 o 
  14   2   8        0.31      -11.53     98.21 o 
 -19   3   8      220.96      263.63    107.33 o 
 -18   3   8      101.56       73.97     86.35 o 
 -17   3   8      563.09      586.19     96.34 o 
 -16   3   8      227.42      223.74     70.36 o 
 -15   3   8      244.18      241.97     69.04 o 
 -14   3   8      275.41      127.19     60.04 o 
 -13   3   8      252.99      228.00     61.83 o 
 -12   3   8      177.62      127.49     53.89 o 
 -11   3   8      432.11      419.75     45.14 o 
 -10   3   8      645.86      708.29     45.17 o 
  -9   3   8      643.15      679.09     40.93 o 
  -8   3   8     3926.16     3698.52    109.27 o 
  -7   3   8      581.09      715.30     44.04 o 
  -6   3   8     4273.50     4095.30    147.62 o 
  -5   3   8     2512.59     2303.15     93.65 o 
  -4   3   8     4459.65     4151.44    148.93 o 
  -3   3   8        0.42      -26.50     31.46 o 
  -2   3   8     2556.91     2197.40     76.82 o 
  -1   3   8       16.32       13.29     27.15 o 
   0   3   8     2686.16     2335.17     82.52 o 
   1   3   8      422.03      420.41     35.99 o 
   2   3   8     8002.28     7410.90    223.68 o 
   3   3   8        9.46       -2.92     30.61 o 
   4   3   8     2595.83     2479.94     98.89 o 
   5   3   8      446.95      564.26     49.63 o 
   6   3   8     3753.88     3589.08    132.06 o 
   8   3   8     2027.18     2151.17    112.97 o 
   9   3   8     1799.40     2489.81    188.51 o 
  10   3   8     2266.64     2113.76     99.18 o 
  11   3   8      431.85      424.55     64.06 o 
  12   3   8      252.72      196.72     83.58 o 
  13   3   8      469.07      491.65     99.84 o 
 -18   4   8      867.74      925.73    132.77 o 
 -17   4   8      569.15      666.33    134.64 o 
 -16   4   8      799.95      666.64     87.52 o 
 -15   4   8     1207.83     1101.93     98.50 o 
 -14   4   8     1048.75      745.81     84.66 o 
 -13   4   8       70.76        1.81     58.09 o 
 -12   4   8      548.80      513.74     69.94 o 
 -11   4   8       59.19       33.42     52.14 o 
 -10   4   8     1903.96     2011.70     88.40 o 
  -9   4   8      884.29     1044.66     51.63 o 
  -8   4   8     1998.39     1824.36     68.42 o 
  -7   4   8     3595.05     3470.53    132.17 o 
  -6   4   8        5.19       -7.95     33.66 o 
  -5   4   8     7339.64     6611.67    227.61 o 
  -4   4   8      490.36      512.84     48.84 o 
  -3   4   8      592.98      684.72     43.96 o 
  -2   4   8        2.33       18.07     34.05 o 
  -1   4   8     1970.44     1798.57     70.49 o 
   0   4   8        5.82       34.19     62.75 o 
   1   4   8     5568.80     5003.29    157.91 o 
   2   4   8      163.64      187.80     46.42 o 
   3   4   8     4852.00     4554.75    148.21 o 
   4   4   8      132.80      158.48     40.87 o 
   5   4   8     1987.10     1912.73    101.49 o 
   6   4   8      479.96      538.70     62.75 o 
   7   4   8      780.57      819.82     73.87 o 
   8   4   8        5.68      603.80    417.21 o 
   9   4   8     1098.96     1186.23    103.25 o 
  10   4   8      372.46      382.68     69.72 o 
  11   4   8      982.06      852.62     73.85 o 
  12   4   8      602.12      499.02     99.91 o 
 -17   5   8      238.07      198.72     96.29 o 
 -16   5   8      264.92      209.02     79.00 o 
 -15   5   8       14.98       -0.92     67.30 o 
 -14   5   8       40.44       88.04     66.05 o 
 -13   5   8        3.41        6.40     60.78 o 
 -12   5   8      140.63        4.75     58.56 o 
 -11   5   8     1917.23     1766.09     94.70 o 
 -10   5   8      996.79      860.74     69.94 o 
  -9   5   8      344.30      468.59     42.04 o 
  -8   5   8      924.93     1037.67     63.58 o 
  -7   5   8      267.24      267.51     46.10 o 
  -6   5   8      136.66      168.25     43.52 o 
  -5   5   8      317.55      411.31     50.24 o 
  -4   5   8      295.67      268.32     46.78 o 
  -3   5   8      183.81      169.32     42.91 o 
  -2   5   8      517.20      558.07     54.44 o 
  -1   5   8       35.71       95.78     42.10 o 
   0   5   8     1223.06     1349.54     78.16 o 
   1   5   8     1308.48     1471.60     81.08 o 
   2   5   8     2233.99     2170.87    119.36 o 
   3   5   8       96.91      106.16     36.97 o 
   4   5   8      262.01      239.73     42.90 o 
   5   5   8      505.89      519.05     54.19 o 
   6   5   8        2.15       34.56     43.14 o 
   7   5   8       53.82       83.82     56.85 o 
   8   5   8       44.04      -14.01     58.87 o 
   9   5   8       64.75      124.82    114.50 o 
  10   5   8      162.26       97.48     57.60 o 
  11   5   8       32.94      -69.22     82.89 o 
 -15   6   8        5.01        3.92     72.68 o 
 -14   6   8      531.17      358.42     84.22 o 
 -13   6   8      491.07      419.05     82.16 o 
 -12   6   8       11.50        6.85     53.45 o 
 -11   6   8      445.18      430.65     62.40 o 
 -10   6   8      124.91       39.62     52.52 o 
  -9   6   8      176.97      170.78     83.46 o 
  -8   6   8       66.73       32.57     42.27 o 
  -7   6   8       29.71       -0.78     39.21 o 
  -6   6   8      254.73      295.14     50.94 o 
  -5   6   8      466.23      556.09     58.62 o 
  -4   6   8        4.32      -13.39     44.32 o 
  -3   6   8      734.71      789.24     66.69 o 
  -2   6   8     1086.25     1059.01     74.36 o 
  -1   6   8      215.11      421.91     54.67 o 
   0   6   8      862.16      822.02     67.71 o 
   1   6   8      421.15      596.57     89.66 o 
   2   6   8       82.84       55.38     48.10 o 
   3   6   8       82.71       57.01     48.70 o 
   4   6   8       56.18       87.77     54.70 o 
   5   6   8      205.51      254.55     62.20 o 
   6   6   8        7.46      -40.34     57.37 o 
   7   6   8      796.29      660.95     79.52 o 
   8   6   8       90.23       91.09     62.99 o 
   9   6   8        8.74      200.15    133.51 o 
 -13   7   8     1080.82      779.35    102.64 o 
 -12   7   8     1669.26     1260.73    113.18 o 
 -11   7   8        9.63      -11.88     67.19 o 
 -10   7   8     1185.04     1088.06     99.59 o 
  -9   7   8       33.72       67.50     67.46 o 
  -8   7   8       65.41       31.17     63.16 o 
  -7   7   8      131.81      118.59     47.28 o 
  -6   7   8      135.87      130.19     48.05 o 
  -5   7   8      153.36      167.93     54.33 o 
  -4   7   8     1397.19     1521.44    106.12 o 
  -3   7   8       25.64        7.63     52.58 o 
  -2   7   8     2561.77     2346.99    113.52 o 
  -1   7   8      133.07      155.00     78.47 o 
   0   7   8     1642.86     1479.47     94.34 o 
   1   7   8      915.16      823.83    121.95 o 
   2   7   8      116.45      142.60     57.84 o 
   3   7   8        8.10      -32.52     52.22 o 
   4   7   8      598.37      541.85     74.76 o 
   5   7   8        4.37        4.52     58.32 o 
   6   7   8      843.32      574.47    119.77 o 
   7   7   8      341.32      243.02     73.54 o 
  -9   8   8      157.49      232.56    114.97 o 
  -8   8   8      108.57      -15.48     70.40 o 
  -7   8   8       31.69       11.35     68.24 o 
  -6   8   8      465.11      434.06     77.20 o 
  -5   8   8       10.08      -49.27     50.88 o 
  -4   8   8       68.39      -14.27     56.98 o 
  -3   8   8     1520.42     1574.17    119.73 o 
  -2   8   8        0.02       54.00     56.05 o 
  -1   8   8      816.42      708.81    141.21 o 
   0   8   8      120.51       28.41     78.32 o 
   1   8   8      327.33      307.32     95.45 o 
   2   8   8      194.04      132.92     65.35 o 
   3   8   8      228.54      140.14     66.44 o 
 -20   1   9      155.02      162.14     80.40 o 
 -19   1   9      175.05      210.68     77.63 o 
 -18   1   9       33.12      -18.21     46.17 o 
 -17   1   9      435.73      510.07     55.90 o 
 -16   1   9        4.42       -4.85     40.36 o 
 -15   1   9      580.33      631.64     51.27 o 
 -14   1   9     2059.88     2020.82     80.46 o 
 -13   1   9     2717.35     2596.05     83.34 o 
 -12   1   9     3360.37     3242.84     97.37 o 
 -11   1   9     1707.32     1601.75     58.23 o 
 -10   1   9     5859.03     5602.28    153.19 o 
  -9   1   9       24.79       13.96     22.35 o 
  -8   1   9      552.18      605.44     55.76 o 
  -7   1   9      271.80      426.42     53.13 o 
  -6   1   9      503.80      456.30    109.81 o 
  -5   1   9     1586.68     1423.95     68.17 o 
  -4   1   9     3502.92     2750.05    102.81 o 
  -3   1   9       27.86       29.77     23.06 o 
  -2   1   9    12403.24    11090.63    320.78 o 
  -1   1   9     3217.86     3250.67    105.00 o 
   0   1   9      878.47      818.48     41.99 o 
   1   1   9      875.36      883.85     46.12 o 
   2   1   9       11.19        8.84     30.61 o 
   3   1   9      800.71      818.91     51.01 o 
   4   1   9     2567.05     2300.26    104.67 o 
   5   1   9      240.97      330.38     40.53 o 
   6   1   9     3170.65     2957.67    100.59 o 
   7   1   9      363.22      484.05     42.21 o 
   8   1   9      487.90      615.43     53.68 o 
   9   1   9      835.50      906.28     64.17 o 
  10   1   9      308.49      469.38     82.48 o 
  11   1   9       13.35      -82.03     62.97 o 
  12   1   9       25.35      120.19     76.72 o 
  13   1   9      406.59      471.46     94.25 o 
  14   1   9      227.52      153.76     92.31 o 
 -20   2   9      334.48      441.92     88.51 o 
 -19   2   9      109.16       29.91     72.34 o 
 -18   2   9       66.69       24.05     67.73 o 
 -17   2   9       20.71      -17.84     63.14 o 
 -16   2   9     1152.20     1062.09     94.02 o 
 -15   2   9      350.72      315.40     66.41 o 
 -14   2   9     1350.31     1585.07    105.00 o 
 -13   2   9     2258.26     2132.58     81.03 o 
 -12   2   9      963.44     1112.98     49.21 o 
 -11   2   9     3851.39     3596.65    105.09 o 
 -10   2   9        8.49      -25.04     22.40 o 
  -9   2   9     2158.23     1996.08     64.78 o 
  -8   2   9      587.65      628.78     34.96 o 
  -7   2   9      124.93       91.70     28.48 o 
  -6   2   9      663.24      676.67     47.18 o 
  -5   2   9     2667.96     2272.45     91.05 o 
  -4   2   9        3.88      -18.46     27.28 o 
  -3   2   9     3373.32     2814.12    106.41 o 
  -2   2   9     1049.49     1277.71     76.11 o 
  -1   2   9     5818.97     4730.17    146.10 o 
   0   2   9      440.21      389.53     60.03 o 
   1   2   9     1348.82     1292.33     58.32 o 
   2   2   9      384.59      403.54     37.89 o 
   3   2   9     3228.88     3180.72    116.84 o 
   4   2   9      356.47      442.63     43.63 o 
   5   2   9     2265.36     2113.01    114.77 o 
   6   2   9      567.27      690.99     59.62 o 
   7   2   9     2492.49     2511.74    105.14 o 
   8   2   9     1489.68     1607.50    107.07 o 
   9   2   9      160.96      225.00     47.98 o 
  10   2   9     3011.17     2753.61    115.30 o 
  11   2   9      101.38      197.36     78.90 o 
  12   2   9     1186.12     1208.35    122.01 o 
  13   2   9        2.28      -80.66     76.13 o 
 -19   3   9        2.83        0.21     73.97 o 
 -18   3   9       39.71      -17.05    162.58 o 
 -17   3   9      374.28      405.61     91.57 o 
 -16   3   9       22.07      -33.85     68.75 o 
 -15   3   9     1456.20     1455.08    107.62 o 
 -14   3   9      217.65      243.74     83.51 o 
 -13   3   9       14.20      -44.28     52.29 o 
 -12   3   9       89.14        1.48     50.53 o 
 -11   3   9      109.34       71.19     38.22 o 
 -10   3   9      973.83     1120.77     52.04 o 
  -9   3   9      266.49      289.14     33.77 o 
  -8   3   9      198.47      286.73     36.67 o 
  -7   3   9       64.49       33.53     36.11 o 
  -6   3   9      821.38      993.73     58.71 o 
  -5   3   9      512.05      611.72     58.37 o 
  -4   3   9     1720.59     1571.42     74.70 o 
  -3   3   9      981.53     1137.80     81.41 o 
  -2   3   9     1956.72     1723.38     66.05 o 
  -1   3   9     1922.65     1825.79     82.21 o 
   0   3   9       54.67       77.48     28.07 o 
   1   3   9     1424.61     1445.93     63.94 o 
   2   3   9     1767.01     2179.10    245.74 o 
   3   3   9      147.57      167.30     33.15 o 
   4   3   9       61.74       46.59     38.62 o 
   5   3   9       15.46       60.44     40.52 o 
   6   3   9      229.64      289.36     56.55 o 
   7   3   9      956.49     1039.24     79.94 o 
   8   3   9     1300.07     1418.96     95.47 o 
   9   3   9     1116.95     1211.64     79.06 o 
  10   3   9      176.93      185.25     66.71 o 
  11   3   9     1269.66     1366.70    241.94 o 
  12   3   9        3.77      -64.88     76.30 o 
  13   3   9        2.06     -116.77     77.85 o 
 -18   4   9      249.88      383.50     95.36 o 
 -17   4   9      691.76      519.37     96.83 o 
 -16   4   9       23.06      -11.45     66.11 o 
 -15   4   9      315.14      380.45     75.70 o 
 -14   4   9      496.28      471.26     74.61 o 
 -13   4   9      279.12      265.55     66.05 o 
 -12   4   9        4.12       -6.34     58.62 o 
 -11   4   9       18.56      -39.99     42.03 o 
 -10   4   9     1708.41     1649.00     66.69 o 
  -9   4   9     1623.71     1639.78    119.99 o 
  -8   4   9      763.79      766.02     56.66 o 
  -7   4   9     2136.10     1992.31     91.18 o 
  -6   4   9      877.78      982.91     64.85 o 
  -5   4   9     1196.25     1260.37     70.82 o 
  -4   4   9       17.69      -31.42     35.56 o 
  -3   4   9      110.70       90.94     39.27 o 
  -2   4   9      149.07      140.20     40.19 o 
  -1   4   9      114.68      134.46     41.25 o 
   0   4   9      940.58      970.81     52.39 o 
   1   4   9     2753.72     2985.15    104.91 o 
   2   4   9        5.60        6.16     35.11 o 
   3   4   9     4060.84     3587.48    122.93 o 
   4   4   9        2.18       14.91     38.30 o 
   5   4   9      783.79      911.37     56.33 o 
   6   4   9      220.08      252.80     57.49 o 
   7   4   9        1.99       90.59     56.37 o 
   8   4   9       20.98      125.34     68.47 o 
   9   4   9       17.83       63.76     52.47 o 
  10   4   9      149.01       45.00     35.06 o 
  11   4   9      149.33      128.88     57.27 o 
  12   4   9       45.92     -124.67     83.11 o 
 -17   5   9      365.18      284.39     84.22 o 
 -16   5   9     1397.63     1224.08    111.16 o 
 -15   5   9      315.32      325.88     78.10 o 
 -14   5   9      269.34      211.52     72.50 o 
 -13   5   9      300.29      300.14     75.71 o 
 -12   5   9      204.69       79.64     63.02 o 
 -11   5   9       74.79      118.61     60.21 o 
 -10   5   9      668.65      632.20     64.36 o 
  -9   5   9     1227.45     1377.18    103.35 o 
  -8   5   9     5031.58     4999.16    183.46 o 
  -7   5   9      151.52      144.04     43.93 o 
  -6   5   9     4321.70     4177.08    157.25 o 
  -5   5   9      108.86      101.17     44.95 o 
  -4   5   9     1689.63     1655.27     85.20 o 
  -3   5   9      379.82      375.37     50.65 o 
  -2   5   9      253.91      366.77     50.24 o 
  -1   5   9      331.16      377.86     50.71 o 
   0   5   9     2310.80     2185.69    100.99 o 
   1   5   9       29.41       59.03     43.62 o 
   2   5   9     4818.12     4243.27    163.43 o 
   3   5   9        3.17      -43.42     43.59 o 
   4   5   9      522.37      595.87     95.51 o 
   5   5   9      926.24      944.58     67.67 o 
   6   5   9       73.99       75.47     46.52 o 
   7   5   9      426.74      537.83     98.77 o 
   8   5   9      269.51      275.05     67.90 o 
   9   5   9      175.66      719.02     85.77 o 
  10   5   9      239.03      248.70     65.17 o 
 -15   6   9      651.27      456.56     89.16 o 
 -14   6   9      381.53      284.06     82.02 o 
 -13   6   9      612.95      581.84     87.24 o 
 -12   6   9      366.83      249.11     60.54 o 
 -11   6   9      930.20      761.35     84.23 o 
 -10   6   9      159.32      145.25     64.26 o 
  -9   6   9     1920.62     1802.11    168.75 o 
  -8   6   9       32.66      -31.95     40.02 o 
  -7   6   9     2369.52     2296.71    106.78 o 
  -6   6   9      103.39       88.83     47.76 o 
  -5   6   9     2450.86     2363.86    108.00 o 
  -4   6   9      246.43      226.73     52.17 o 
  -3   6   9     3818.24     3575.75    142.95 o 
  -2   6   9        5.65       70.28     53.70 o 
  -1   6   9     1996.69     1981.42    100.02 o 
   0   6   9      120.84      240.58    102.14 o 
   1   6   9      734.74      906.70     75.27 o 
   2   6   9      282.79      205.72     54.58 o 
   3   6   9      508.23      432.07     61.87 o 
   4   6   9      221.79      153.08     61.56 o 
   5   6   9      791.16      837.80     82.32 o 
   6   6   9      655.95      620.10     77.07 o 
   7   6   9      387.55      357.53     70.01 o 
   8   6   9       48.42       30.58     62.39 o 
   9   6   9      486.93      859.77    229.63 o 
 -13   7   9        6.26      -19.23     75.42 o 
 -12   7   9      541.65      391.01     81.10 o 
 -11   7   9       35.80       26.79     69.46 o 
 -10   7   9       50.90       22.39     67.09 o 
  -9   7   9       20.71       30.57     68.41 o 
  -8   7   9       60.31      -24.86     62.98 o 
  -7   7   9       47.76       36.49     47.67 o 
  -6   7   9      181.00      257.93     57.36 o 
  -5   7   9      282.07      340.30     60.05 o 
  -4   7   9      466.97      534.48     65.98 o 
  -3   7   9       27.76        3.25     51.35 o 
  -2   7   9      512.32      666.22    118.62 o 
  -1   7   9       76.81      154.05     84.91 o 
   0   7   9       25.86      159.24     54.28 o 
   1   7   9        4.80       11.14     54.95 o 
   2   7   9      102.10       76.74     56.88 o 
   3   7   9       68.21       10.03     55.77 o 
   4   7   9      131.49       97.90     62.78 o 
   5   7   9        1.94      -65.01     59.38 o 
   6   7   9       16.72      -46.33     62.92 o 
  -8   8   9        6.66      -84.30     69.13 o 
  -7   8   9      140.37        7.55     72.27 o 
  -6   8   9      166.40      201.02     56.92 o 
  -5   8   9      130.79      136.68     71.11 o 
  -4   8   9       60.56       83.23     58.96 o 
  -3   8   9       54.96       62.09     59.25 o 
  -2   8   9       14.68      -29.96     56.85 o 
  -1   8   9      158.19      180.89     84.22 o 
   0   8   9        8.70       69.85     60.79 o 
   1   8   9      190.48      118.48     62.79 o 
   2   8   9       77.17       16.51     62.27 o 
 -20   0  10     1076.53     1181.91    300.46 o 
 -19   0  10      250.61      270.27     68.16 o 
 -18   0  10     2310.95     2211.60    144.59 o 
 -17   0  10     2042.87     2106.79    125.50 o 
 -16   0  10      584.45      585.91     72.41 o 
 -15   0  10     1157.93     1274.94     90.52 o 
 -14   0  10     2093.80     1883.58     94.22 o 
 -13   0  10     4393.61     4340.83    157.01 o 
 -12   0  10     3276.48     3011.99    116.68 o 
 -11   0  10     1573.55     1478.21     71.64 o 
 -10   0  10     1627.90     1432.79    132.26 o 
  -9   0  10     5798.28     5027.87    173.47 o 
  -8   0  10        1.90        9.46     48.45 o 
  -7   0  10     5994.16     4875.31    252.93 o 
  -6   0  10     1001.06     1064.89     90.33 o 
  -5   0  10    12261.86    11114.57    420.64 o 
  -4   0  10     1061.66      911.75     70.38 o 
  -3   0  10     6396.18     5760.09    224.15 o 
  -2   0  10       29.44       56.72     36.90 o 
  -1   0  10     8311.71     7548.23    288.47 o 
   0   0  10      472.17      447.39     43.45 o 
   1   0  10     5210.33     4963.22    228.28 o 
   2   0  10      246.88      222.72     36.26 o 
   4   0  10     2747.66     2390.27    112.37 o 
   5   0  10     1200.09     1270.12     80.62 o 
   6   0  10     1066.50     1421.89    102.21 o 
   7   0  10      131.88      186.44     76.25 o 
   8   0  10      193.46      183.98     60.44 o 
   9   0  10       57.02       46.99     89.34 o 
  10   0  10      278.44      348.26    111.80 o 
  11   0  10     2740.63     2375.19    217.94 o 
  12   0  10      231.95      292.10    126.39 o 
  13   0  10      360.64      469.65    140.90 o 
 -20   1  10        4.55      -11.97     71.71 o 
 -19   1  10      312.12      257.25    104.75 o 
 -18   1  10      418.39      469.85     79.36 o 
 -17   1  10      118.75       98.21     45.54 o 
 -16   1  10     1334.23     1536.86     75.70 o 
 -15   1  10       94.55       68.97     37.75 o 
 -14   1  10      710.99      784.56     52.57 o 
 -13   1  10      705.36      788.60     44.75 o 
 -12   1  10      412.56      454.85     36.16 o 
 -11   1  10       25.70      -15.49     25.17 o 
 -10   1  10     1580.59     1497.35     53.30 o 
  -9   1  10      191.33      169.21     26.42 o 
  -8   1  10     4328.76     4032.43    149.49 o 
  -7   1  10      164.83      167.51     72.02 o 
  -6   1  10     3728.03     3076.90    135.62 o 
  -5   1  10     1002.20     1022.21     49.81 o 
  -4   1  10       70.19       49.34     25.02 o 
  -3   1  10      222.85      170.47     27.42 o 
  -2   1  10     1333.91     1324.23     56.71 o 
  -1   1  10       74.36      125.96     26.50 o 
   0   1  10      546.86      706.73     67.97 o 
   1   1  10      293.37      405.77    103.91 o 
   2   1  10     3848.33     5259.98    141.57 o 
   3   1  10     2051.79     2121.51     89.26 o 
   4   1  10     2009.24     1982.71     84.91 o 
   5   1  10     2285.60     2183.60     90.68 o 
   6   1  10       45.01       38.54     34.98 o 
   7   1  10      271.60      330.80     41.48 o 
   8   1  10       67.58       41.18     42.19 o 
   9   1  10       31.58      -52.51     63.25 o 
  10   1  10       81.61      122.66     76.70 o 
  11   1  10      580.01      487.35     91.01 o 
  12   1  10      244.02      460.42     93.34 o 
  13   1  10      427.75      458.42     97.27 o 
 -20   2  10       12.49       -0.70     75.82 o 
 -19   2  10       58.60       50.67     87.83 o 
 -18   2  10      346.72      363.90     77.90 o 
 -17   2  10       75.77      110.52     64.81 o 
 -16   2  10      563.30      455.31     74.02 o 
 -15   2  10       96.89       84.75     58.43 o 
 -14   2  10      109.35       59.77     56.19 o 
 -13   2  10      566.63      610.10     69.60 o 
 -12   2  10       29.35       19.69     36.41 o 
 -11   2  10       99.85       92.15     26.17 o 
 -10   2  10       25.35       -8.76     23.05 o 
  -9   2  10       14.23       15.19     25.28 o 
  -8   2  10      263.16      343.45     30.81 o 
  -7   2  10       10.20       17.51     29.10 o 
  -6   2  10       10.38       42.91     31.70 o 
  -5   2  10        9.23        6.13     31.13 o 
  -4   2  10      161.89      150.21     32.54 o 
  -3   2  10     1226.86     1241.58     70.92 o 
  -2   2  10      989.30     1203.40     78.01 o 
  -1   2  10      415.00      438.51     52.17 o 
   0   2  10      279.22      363.37     30.18 o 
   1   2  10      862.28     1253.07    137.85 o 
   2   2  10     2573.34     4154.29    148.79 o 
   3   2  10      166.75      158.38     32.92 o 
   4   2  10       44.52      110.74     38.40 o 
   5   2  10       59.28       92.19     39.64 o 
   6   2  10        4.73       -1.55     31.19 o 
   7   2  10       79.43       67.29     44.28 o 
   8   2  10       63.60       52.39     46.40 o 
   9   2  10      527.53      682.12     62.68 o 
  10   2  10      731.75      663.20     96.82 o 
  11   2  10       13.53      374.25    286.83 o 
  12   2  10       17.68      169.09     85.90 o 
  13   2  10       15.35       29.02     83.18 o 
 -19   3  10      116.23       12.33     73.94 o 
 -18   3  10      688.46      605.74    102.92 o 
 -17   3  10      515.81      364.00     77.02 o 
 -16   3  10     1084.36     1215.01    101.58 o 
 -15   3  10      454.14      477.06     74.51 o 
 -14   3  10     1514.98     1399.82    160.95 o 
 -13   3  10      713.66      779.56     77.58 o 
 -12   3  10     2937.76     2523.03    128.70 o 
 -11   3  10       34.32       -4.89     37.79 o 
 -10   3  10     1492.31     1436.75     60.55 o 
  -9   3  10       26.60      -36.63     32.38 o 
  -8   3  10     2730.53     2644.38    108.15 o 
  -7   3  10        8.05        3.14     34.85 o 
  -6   3  10      692.96      731.94     58.07 o 
  -5   3  10      631.62      678.40     51.48 o 
  -4   3  10     2950.78     2413.43     99.85 o 
  -3   3  10       60.70       64.21     34.12 o 
  -2   3  10     3023.49     2763.81     94.33 o 
  -1   3  10       67.08       69.86     28.15 o 
   0   3  10     5066.25     4531.29    144.24 o 
   1   3  10       58.25       13.80     55.44 o 
   2   3  10     1661.99     1583.80     81.28 o 
   3   3  10      490.28      518.00     60.67 o 
   4   3  10      681.44      685.65     48.52 o 
   5   3  10     2742.77     2558.82    105.30 o 
   6   3  10      664.75      645.83     68.96 o 
   7   3  10     2202.64     1822.28    104.33 o 
   8   3  10      619.89      775.62     78.23 o 
   9   3  10     1438.12     1483.86     87.70 o 
  10   3  10      588.26      543.27     64.15 o 
  11   3  10      596.10      537.28    100.85 o 
  12   3  10       12.42       79.18     84.18 o 
 -18   4  10      345.94      297.16     86.18 o 
 -17   4  10      729.65      642.45     92.39 o 
 -16   4  10      174.06      128.83     73.55 o 
 -15   4  10     1826.78     1779.86    215.03 o 
 -14   4  10      308.62      287.80     70.42 o 
 -13   4  10       68.04      109.18     59.75 o 
 -12   4  10        4.31      -24.56     54.12 o 
 -11   4  10     1284.72     1127.10     74.72 o 
 -10   4  10      154.18      171.05     36.51 o 
  -9   4  10     4805.65     4603.20    222.35 o 
  -8   4  10       72.02       19.80     39.14 o 
  -7   4  10     3672.92     3666.46    140.09 o 
  -6   4  10      328.94      348.02     55.22 o 
  -5   4  10     3543.86     3266.09    127.97 o 
  -4   4  10        1.02       -3.81     37.97 o 
  -3   4  10      480.30      481.70     50.69 o 
  -2   4  10      930.98     1050.98     66.93 o 
  -1   4  10      576.59      729.06     59.04 o 
   0   4  10      532.97      519.18     53.41 o 
   1   4  10     1854.91     1821.46     76.87 o 
   2   4  10     2039.90     1900.56     80.77 o 
   3   4  10     4118.67     3701.89    126.92 o 
   4   4  10     1339.67     1290.71     66.08 o 
   5   4  10      157.11      122.39     46.04 o 
   6   4  10     2499.32     2259.36    101.98 o 
   7   4  10      154.09      177.69     60.51 o 
   8   4  10     1001.02     1133.77    187.74 o 
   9   4  10      290.61      288.89     60.67 o 
  10   4  10      493.91      238.09     94.61 o 
  11   4  10       76.43       69.72     85.65 o 
 -17   5  10       78.14      -93.69     73.04 o 
 -16   5  10      399.99      438.74     86.65 o 
 -15   5  10      117.53      105.27     70.61 o 
 -14   5  10      200.73      251.11     73.98 o 
 -13   5  10      122.25      164.32     68.22 o 
 -12   5  10        6.92      -53.79     48.47 o 
 -11   5  10      434.58      440.52     60.05 o 
 -10   5  10      283.11      290.87     50.52 o 
  -9   5  10      596.13      664.83     53.63 o 
  -8   5  10     1460.47     1639.72     86.22 o 
  -7   5  10        3.74      -26.87     47.12 o 
  -6   5  10      857.65      920.14     66.84 o 
  -5   5  10     1153.36     1255.17     76.80 o 
  -4   5  10      287.67      427.67     53.79 o 
  -3   5  10      425.21      408.91     53.60 o 
  -2   5  10      255.91      349.84     52.37 o 
  -1   5  10      627.79      653.83     62.33 o 
   0   5  10      192.23      207.37     50.53 o 
   1   5  10      259.21      274.56     52.01 o 
   2   5  10      207.39      122.25     49.98 o 
   3   5  10      658.05      648.60    116.37 o 
   4   5  10      290.36      347.28     62.26 o 
   5   5  10      580.88      691.35     74.71 o 
   6   5  10        3.40       27.71     56.53 o 
   7   5  10        1.63       30.82     49.19 o 
   8   5  10      171.59      144.84     55.16 o 
   9   5  10       38.95       34.98     95.42 o 
  10   5  10      222.15       80.44     74.19 o 
 -15   6  10        9.17      -14.70     75.30 o 
 -14   6  10     1009.22      822.52    100.79 o 
 -13   6  10      568.44      388.21     82.14 o 
 -12   6  10       60.77      -15.02     65.75 o 
 -11   6  10      500.22      397.36     92.05 o 
 -10   6  10      503.69      450.21     83.63 o 
  -9   6  10      306.04      326.03     55.96 o 
  -8   6  10      173.70      161.97     52.05 o 
  -7   6  10        3.34        0.26     46.63 o 
  -6   6  10       41.02      135.56     49.89 o 
  -5   6  10      281.07      382.78     57.09 o 
  -4   6  10      403.38      510.50     61.18 o 
  -3   6  10      369.45      439.91     59.57 o 
  -2   6  10        7.00      -69.95     46.63 o 
  -1   6  10      586.83      652.20     81.75 o 
   0   6  10      125.42       74.30     51.20 o 
   1   6  10       50.82       79.29     66.78 o 
   2   6  10       94.67       72.72     50.57 o 
   3   6  10        1.52      -30.93     48.79 o 
   4   6  10      209.87      117.60     75.45 o 
   5   6  10      118.37      155.54     62.26 o 
   6   6  10        2.39      -34.73     58.73 o 
   7   6  10      127.56       85.25     64.15 o 
   8   6  10      158.49      102.35     66.39 o 
 -12   7  10     1423.97     1049.21    116.78 o 
 -11   7  10        8.10      -29.75     69.93 o 
 -10   7  10      994.26      787.15    142.46 o 
  -9   7  10        1.54      -48.27     64.59 o 
  -8   7  10      179.43      167.00     60.04 o 
  -7   7  10       12.11        7.52     52.97 o 
  -6   7  10      560.88      551.84     68.26 o 
  -5   7  10     1090.43     1151.86    106.73 o 
  -4   7  10     1639.25     1759.72    103.52 o 
  -3   7  10        1.87       52.99     52.70 o 
  -2   7  10     1532.21     1447.40     93.51 o 
  -1   7  10      607.73      683.17     88.32 o 
   0   7  10      399.40      433.94     63.53 o 
   1   7  10     1036.62     1008.26     90.42 o 
   2   7  10       61.31      -49.50     54.92 o 
   3   7  10       47.60      -55.24     55.32 o 
   4   7  10      317.85      246.61    102.00 o 
   5   7  10       58.08        1.72     64.61 o 
  -7   8  10       24.91      -48.14     71.54 o 
  -6   8  10       36.35       63.18     62.19 o 
  -5   8  10       14.26      -36.22     58.63 o 
  -4   8  10       87.14      143.23     64.63 o 
  -3   8  10     1125.92     1135.56    159.24 o 
  -2   8  10       92.29      156.02     62.52 o 
  -1   8  10      556.57      601.02    128.27 o 
   0   8  10      138.41      133.28     76.58 o 
 -20   1  11      258.98      420.47     80.27 o 
 -19   1  11      516.31      509.29    107.84 o 
 -18   1  11      491.20      467.47     74.51 o 
 -17   1  11      242.36      250.42     64.42 o 
 -16   1  11      460.01      516.78     49.60 o 
 -15   1  11       74.62       31.91     36.29 o 
 -14   1  11      422.52      451.46     45.25 o 
 -13   1  11      247.46      220.47     42.66 o 
 -12   1  11     4381.70     4109.05    113.70 o 
 -11   1  11     1146.39     1160.32     48.89 o 
 -10   1  11     2813.41     2571.98     84.34 o 
  -9   1  11       81.94       58.14     35.18 o 
  -8   1  11      990.85     1112.62     79.61 o 
  -7   1  11      207.65      184.95     33.71 o 
  -6   1  11     2335.55     2170.30     80.88 o 
  -5   1  11        5.05      -18.40     28.24 o 
  -4   1  11     4371.40     3916.47    124.71 o 
  -3   1  11      411.01      439.96     35.66 o 
  -2   1  11     9961.02     8821.66    260.37 o 
  -1   1  11     3043.22     2660.48     92.08 o 
   0   1  11     3319.39     3072.87    103.75 o 
   1   1  11     1314.13     1286.26     49.72 o 
   2   1  11      382.72     1407.77    150.10 o 
   3   1  11     1669.92     1748.30     70.33 o 
   4   1  11      132.18      144.09     40.59 o 
   5   1  11      411.78      456.66     55.51 o 
   6   1  11      783.17      797.00     53.62 o 
   7   1  11      512.75      530.04     55.23 o 
   8   1  11      722.08      826.22     64.10 o 
   9   1  11      324.16      397.13     82.81 o 
  10   1  11        3.46       29.56    100.02 o 
  11   1  11      795.29     1117.59    117.81 o 
  12   1  11        0.44      166.25     84.66 o 
 -20   2  11       56.59       28.72     75.73 o 
 -19   2  11      319.13      287.39     79.55 o 
 -18   2  11        5.15        5.94     66.43 o 
 -17   2  11      505.38      660.83    106.44 o 
 -16   2  11      918.83      885.32     88.18 o 
 -15   2  11     2233.90     1990.97    114.69 o 
 -14   2  11      305.28      257.09     62.77 o 
 -13   2  11     3948.69     3810.25    172.30 o 
 -12   2  11        0.90      -54.75     36.50 o 
 -11   2  11     3156.29     2774.18    111.94 o 
 -10   2  11      732.54      818.71     46.51 o 
  -9   2  11     3864.44     3430.29    126.53 o 
  -8   2  11      881.15     1040.43    101.43 o 
  -7   2  11      677.28      730.76     48.30 o 
  -6   2  11        1.82       10.71     32.47 o 
  -5   2  11     2721.96     2422.24     98.67 o 
  -4   2  11       82.46       54.72     26.20 o 
  -3   2  11     5010.42     4334.74    184.45 o 
  -2   2  11     1353.21     1244.59    105.49 o 
  -1   2  11     4353.93     4091.34    119.41 o 
   0   2  11     3473.54     3267.83     99.85 o 
   1   2  11      411.71      420.59     35.59 o 
   2   2  11     2266.47     2455.24     82.43 o 
   3   2  11     1881.79     1898.13     75.34 o 
   4   2  11     1150.36     1252.02     70.32 o 
   5   2  11      977.09     1141.76     68.57 o 
   6   2  11      884.90      938.17     62.47 o 
   7   2  11     1055.45     1138.98     74.67 o 
   8   2  11     1613.37     1593.38     88.51 o 
   9   2  11       70.96       97.19     50.78 o 
  10   2  11     2124.50     2106.40    155.70 o 
  11   2  11       16.08      -38.78     96.76 o 
  12   2  11      855.05      672.21    109.61 o 
 -19   3  11       33.94        9.71     76.06 o 
 -18   3  11       39.40       11.07     70.39 o 
 -17   3  11        0.51      -10.51     66.20 o 
 -16   3  11       33.03       51.59     63.94 o 
 -15   3  11     1418.62     1409.87    104.94 o 
 -14   3  11     2019.51     1961.89    115.21 o 
 -13   3  11     1591.25     1495.81    108.94 o 
 -12   3  11     1563.64     1615.73     84.28 o 
 -11   3  11      313.74      278.89     50.98 o 
 -10   3  11     1717.61     1627.07     65.43 o 
  -9   3  11     1848.51     1610.39     81.88 o 
  -8   3  11      122.21       83.46     40.45 o 
  -7   3  11      390.31      443.82     55.51 o 
  -6   3  11      311.68      357.98     44.41 o 
  -5   3  11      596.62      664.22     52.91 o 
  -4   3  11     1763.51     1651.05     79.96 o 
  -3   3  11      121.64      100.70     27.27 o 
  -2   3  11      822.63      929.73     50.88 o 
  -1   3  11     2109.53     2000.04     77.61 o 
   0   3  11       41.90       58.06     31.21 o 
   1   3  11     1236.93     1340.34     58.55 o 
   2   3  11     1388.05     1505.68     63.32 o 
   3   3  11      183.94      153.85     37.02 o 
   4   3  11      695.24      806.44     53.23 o 
   5   3  11      114.99       97.57     39.02 o 
   6   3  11      216.71      144.31     58.27 o 
   7   3  11     1019.45     1012.47     83.71 o 
   8   3  11      134.63       91.41     42.53 o 
   9   3  11      777.40      771.38     71.06 o 
  10   3  11       92.00        9.93    281.09 o 
  11   3  11      189.19      110.29     99.67 o 
 -18   4  11      218.08      145.45     86.51 o 
 -17   4  11      475.62      595.22    116.81 o 
 -16   4  11       19.07      -68.16     73.59 o 
 -15   4  11      235.14      303.40     72.06 o 
 -14   4  11      105.10      110.22     65.14 o 
 -13   4  11      319.96      153.25     63.53 o 
 -12   4  11       21.00       18.26     57.01 o 
 -11   4  11        0.87       12.25     33.29 o 
 -10   4  11       89.72       73.06     38.51 o 
  -9   4  11        9.77       19.07     41.59 o 
  -8   4  11       26.21        2.43     39.41 o 
  -7   4  11     1483.85     1623.70     85.10 o 
  -6   4  11       36.32       88.80     40.42 o 
  -5   4  11      635.91      643.11     56.51 o 
  -4   4  11       45.13       82.78     40.96 o 
  -3   4  11      461.65      542.14     53.58 o 
  -2   4  11        0.33      -19.82     37.71 o 
  -1   4  11      108.07      137.13     43.37 o 
   0   4  11      153.99      138.86     44.31 o 
   1   4  11     1639.40     1703.15     96.53 o 
   2   4  11      287.24      340.65     58.90 o 
   3   4  11     2056.52     1974.10    152.24 o 
   4   4  11       15.61        8.72     45.98 o 
   5   4  11      108.42      101.21     56.54 o 
   6   4  11      191.98      229.82     51.67 o 
   7   4  11       60.94       75.92     50.98 o 
   8   4  11       86.39      143.73     55.88 o 
   9   4  11        0.99       58.17     56.70 o 
  10   4  11       69.07       75.60     43.24 o 
 -17   5  11       39.02       76.61     79.86 o 
 -16   5  11     1440.64     1253.85    289.04 o 
 -15   5  11        4.15      -27.55     69.01 o 
 -14   5  11      938.78      744.39     89.96 o 
 -13   5  11        2.32      -28.02     61.30 o 
 -12   5  11      395.23      295.67     59.83 o 
 -11   5  11      215.03      141.76     61.80 o 
 -10   5  11      821.67     1006.34     68.16 o 
  -9   5  11        0.80       27.71     45.94 o 
  -8   5  11     3468.04     3283.46    133.56 o 
  -7   5  11        6.71       43.13     44.76 o 
  -6   5  11      615.88      650.63     62.32 o 
  -5   5  11     1593.12     1602.52     88.28 o 
  -4   5  11     1675.89     1698.46     91.65 o 
  -3   5  11      960.60     1031.45     73.10 o 
  -2   5  11      292.28      355.61     54.74 o 
  -1   5  11      373.21      372.62     55.78 o 
   0   5  11     1112.30     1060.11     75.67 o 
   1   5  11      419.65      439.83     58.36 o 
   2   5  11     1691.19     1508.87     99.15 o 
   3   5  11     1002.38      980.83    102.97 o 
   4   5  11      707.83      722.86     77.83 o 
   5   5  11     1489.57     1597.59    106.55 o 
   6   5  11        8.36      -24.69     57.15 o 
   7   5  11      742.20      735.95    112.98 o 
   8   5  11        3.77       30.45     76.35 o 
   9   5  11       68.12      148.78     60.45 o 
 -15   6  11      364.22      242.14     85.76 o 
 -14   6  11        0.50      104.62     77.21 o 
 -13   6  11      346.23      200.55     72.95 o 
 -12   6  11       11.13       41.27     65.81 o 
 -11   6  11      930.73      728.22     87.92 o 
 -10   6  11       66.71       27.54     63.51 o 
  -9   6  11     1848.65     1591.26    121.59 o 
  -8   6  11        0.34      -43.01     58.03 o 
  -7   6  11     1872.33     1791.97     96.31 o 
  -6   6  11      260.59      338.73     58.83 o 
  -5   6  11     1312.41     1486.78    121.55 o 
  -4   6  11      366.17      326.27     58.78 o 
  -3   6  11     2006.08     2023.75    103.72 o 
  -2   6  11      668.81      721.86     70.39 o 
  -1   6  11      917.42      929.11     93.87 o 
   0   6  11      294.93      308.60     59.49 o 
   1   6  11      563.51      581.29     68.97 o 
   2   6  11      214.36      166.58     58.33 o 
   3   6  11      119.44       65.68     55.38 o 
   4   6  11      239.54      355.35     69.24 o 
   5   6  11      290.36      249.00     67.34 o 
   6   6  11      411.00      276.63     71.32 o 
   7   6  11      206.85       81.47     66.76 o 
 -12   7  11      136.40      102.93     83.72 o 
 -11   7  11        0.18      -27.17     79.60 o 
 -10   7  11       13.38       -0.74     70.34 o 
  -9   7  11      137.69      111.83     91.99 o 
  -8   7  11        0.99      -69.88     46.59 o 
  -7   7  11     1116.13     1232.31     86.61 o 
  -6   7  11      204.99      272.10     61.64 o 
  -5   7  11        6.12        0.84     53.97 o 
  -4   7  11      121.44      148.80     72.32 o 
  -3   7  11       50.82      135.45     57.66 o 
  -2   7  11      268.04      215.62     60.20 o 
  -1   7  11       73.22       43.24     55.81 o 
   0   7  11        0.37      -87.75     58.50 o 
   1   7  11       29.67       28.24     56.36 o 
   2   7  11       38.82       -9.45     59.31 o 
   3   7  11        2.26       32.11     86.69 o 
   4   7  11       27.95      120.61     68.04 o 
  -5   8  11      271.34      305.09     70.21 o 
  -4   8  11      129.85      101.45     63.69 o 
  -3   8  11        1.82       92.51     62.33 o 
 -20   0  12      761.34     1167.58    274.17 o 
 -19   0  12      840.16      766.18     89.34 o 
 -18   0  12      380.48      500.25     77.82 o 
 -17   0  12     2624.59     2602.04    134.86 o 
 -16   0  12       13.90      -10.08     53.51 o 
 -15   0  12     3144.31     3118.69    147.50 o 
 -14   0  12      524.14      656.75     79.10 o 
 -13   0  12      966.67     1073.47     67.08 o 
 -12   0  12      496.46      541.66     49.58 o 
 -11   0  12       69.29       28.86     35.28 o 
 -10   0  12     3176.73     2952.09    132.44 o 
  -9   0  12     7069.07     6548.63    333.94 o 
  -8   0  12      356.52      375.56     65.64 o 
  -7   0  12     7608.07     6733.17    340.09 o 
  -6   0  12     5929.23     5245.97    271.66 o 
  -5   0  12    15287.28    13181.70    497.19 o 
  -4   0  12      483.31      403.02    129.51 o 
  -3   0  12     3721.89     3868.80    437.66 o 
  -2   0  12     1962.31     1811.14    101.88 o 
  -1   0  12     2457.15     2293.96    120.39 o 
   0   0  12     2850.30     2650.86    136.59 o 
   1   0  12     1450.45     1328.86     88.24 o 
   2   0  12       82.65       62.24     37.07 o 
   3   0  12      496.63      531.99    106.67 o 
   4   0  12     5893.61     5191.62    256.38 o 
   5   0  12      361.43      406.53     72.40 o 
   6   0  12     2240.12     1959.84    141.57 o 
   7   0  12      194.74      152.66     96.86 o 
   8   0  12      784.76      883.54    138.58 o 
   9   0  12      311.55      218.17    113.33 o 
  10   0  12      225.76      226.59    116.52 o 
  11   0  12      133.53      -15.45    109.48 o 
 -20   1  12       89.95       48.94     82.43 o 
 -19   1  12      973.68     1019.12     94.16 o 
 -18   1  12      888.73     1257.58    108.20 o 
 -17   1  12       29.93       -3.48     58.11 o 
 -16   1  12     2075.48     1957.45    105.00 o 
 -15   1  12       41.96       18.74     41.58 o 
 -14   1  12      347.39      407.29     37.63 o 
 -13   1  12     1589.70     1549.55     83.50 o 
 -12   1  12      217.91      313.13     33.22 o 
 -11   1  12        0.24      -25.13     28.95 o 
 -10   1  12     2725.92     2606.44    109.12 o 
  -9   1  12        3.51       -5.49     34.46 o 
  -8   1  12     3534.86     3053.81    123.25 o 
  -7   1  12      169.38      131.86     32.75 o 
  -6   1  12     3334.33     2787.99     98.47 o 
  -5   1  12     4094.28     3531.20    130.63 o 
  -4   1  12      308.23      379.64     44.44 o 
  -3   1  12     2134.35     1981.29     82.25 o 
  -2   1  12     1183.40     1199.44     56.04 o 
  -1   1  12      298.98      322.69     34.62 o 
   0   1  12     1582.26     1433.96     63.74 o 
   1   1  12     1135.94     1191.62    130.74 o 
   2   1  12     2055.04     1839.06     73.32 o 
   3   1  12     1978.85     1871.80     74.76 o 
   4   1  12     1367.74     1374.53     64.16 o 
   5   1  12     1574.97     1542.12     88.06 o 
   6   1  12       23.85       30.52     38.50 o 
   7   1  12      693.04      588.67     59.38 o 
   8   1  12       13.80       69.58     47.37 o 
   9   1  12      247.24      193.73     79.71 o 
  10   1  12       12.12       34.94    158.42 o 
  11   1  12     1020.05      905.67    114.70 o 
 -20   2  12        2.50        2.79     76.02 o 
 -19   2  12       93.79      131.75     74.15 o 
 -18   2  12       55.40       12.17     67.22 o 
 -17   2  12       30.80       27.26     63.20 o 
 -16   2  12      238.45      225.33     68.87 o 
 -15   2  12      122.88      141.53     62.28 o 
 -14   2  12        6.00      -78.11     52.07 o 
 -13   2  12      186.63      282.85     47.48 o 
 -12   2  12        1.94      -10.94     39.00 o 
 -11   2  12      945.24      971.16     69.47 o 
 -10   2  12       22.87       40.92     52.31 o 
  -9   2  12       32.26       39.80     40.62 o 
  -8   2  12        0.50       17.90     27.60 o 
  -7   2  12        2.41        6.10     34.36 o 
  -6   2  12      108.75       79.34     35.34 o 
  -5   2  12      250.76      200.00     49.85 o 
  -4   2  12      337.66      354.25     39.52 o 
  -3   2  12      248.37      238.50     35.24 o 
  -2   2  12      159.51      112.87     33.14 o 
  -1   2  12       43.96       67.11     28.74 o 
   0   2  12      920.62     1076.46     51.20 o 
   1   2  12      318.28      374.54     44.63 o 
   2   2  12      381.17      315.82     47.11 o 
   3   2  12     1958.52     1717.84     72.54 o 
   4   2  12      136.75       69.21     36.38 o 
   5   2  12       49.18       53.42     44.90 o 
   6   2  12       14.18        9.35     51.50 o 
   7   2  12      372.65      349.41     54.83 o 
   8   2  12       35.08       34.61     51.68 o 
   9   2  12      221.17      311.10     85.73 o 
  10   2  12      670.01      737.22    219.78 o 
  11   2  12      104.68      442.94     99.12 o 
 -19   3  12       13.44      -53.27     72.38 o 
 -18   3  12      667.91      637.41     91.42 o 
 -17   3  12      185.76      208.58     72.89 o 
 -16   3  12     1244.33     1273.71    104.92 o 
 -15   3  12       27.75        9.86     73.81 o 
 -14   3  12     1703.30     1594.32    141.01 o 
 -13   3  12       12.10       71.20     55.81 o 
 -12   3  12     1632.50     1464.24     84.85 o 
 -11   3  12       12.20       56.80     42.08 o 
 -10   3  12      583.81      600.88     65.14 o 
  -9   3  12       55.01       67.04     40.61 o 
  -8   3  12     1009.48     1226.95     72.13 o 
  -7   3  12      111.27      120.08     42.10 o 
  -6   3  12       99.19      130.91     41.25 o 
  -5   3  12      795.68      945.05     62.91 o 
  -4   3  12     2938.88     2619.12    109.34 o 
  -3   3  12      154.13       79.54     39.13 o 
  -2   3  12      651.71      692.73     46.28 o 
  -1   3  12      725.10      752.33     48.73 o 
   0   3  12      915.64     1102.01     53.82 o 
   1   3  12       19.21       12.30     39.97 o 
   2   3  12        5.21       25.34     38.29 o 
   3   3  12      640.67      635.36     49.37 o 
   4   3  12      214.61      231.20     65.38 o 
   5   3  12      429.52      411.86     52.70 o 
   6   3  12        2.50      -28.86     42.26 o 
   7   3  12      724.40      732.02     79.05 o 
   8   3  12       45.65       -6.91     41.34 o 
   9   3  12      316.32      175.19     77.41 o 
  10   3  12       53.04      -34.05    168.09 o 
 -18   4  12       99.27       94.16     76.39 o 
 -17   4  12      816.83      788.29     95.55 o 
 -16   4  12       50.04       50.97     69.74 o 
 -15   4  12     1533.62     1413.93    226.70 o 
 -14   4  12        0.23      -87.63     58.42 o 
 -13   4  12      994.52      924.58     88.96 o 
 -12   4  12      179.86      121.30     51.71 o 
 -11   4  12      696.67      697.50     54.24 o 
 -10   4  12      169.82      125.23     46.24 o 
  -9   4  12     1532.53     1623.46     86.96 o 
  -8   4  12      209.70      249.51     48.72 o 
  -7   4  12     3856.39     3592.27    140.28 o 
  -6   4  12       14.17      -21.20     39.73 o 
  -5   4  12      221.51      133.14    100.43 o 
  -4   4  12     1231.42     1371.03     86.67 o 
  -3   4  12      220.80      216.34     46.47 o 
  -2   4  12      977.10     1123.93     72.85 o 
  -1   4  12      485.46      512.13     55.95 o 
   0   4  12      545.08      612.67     59.89 o 
   1   4  12      958.73      967.95     76.53 o 
   2   4  12     1451.46     1340.08    118.69 o 
   3   4  12     2429.76     2479.25    106.48 o 
   4   4  12      476.34      534.38     51.99 o 
   5   4  12      102.38       64.69     46.25 o 
   6   4  12     1250.84     1182.12     78.21 o 
   7   4  12      198.19      128.51     56.06 o 
   8   4  12      212.60      149.32     61.93 o 
   9   4  12        9.73       24.71     58.21 o 
 -16   5  12      401.01      451.56     92.39 o 
 -15   5  12      135.02      188.95     77.31 o 
 -14   5  12      152.65      180.85     73.09 o 
 -13   5  12        2.59      -72.76     82.17 o 
 -12   5  12      266.02      210.63     74.95 o 
 -11   5  12      485.75      376.31     72.32 o 
 -10   5  12      373.08      294.75     49.84 o 
  -9   5  12      187.43      223.85     51.73 o 
  -8   5  12     1241.58     1453.59     84.42 o 
  -7   5  12      295.84      441.37     55.70 o 
  -6   5  12      366.81      410.82     57.02 o 
  -5   5  12      385.44      387.16     56.12 o 
  -4   5  12       12.31       26.82     45.77 o 
  -3   5  12        4.18       -5.00     44.88 o 
  -2   5  12       10.73      -15.75     45.98 o 
  -1   5  12        5.57      -24.01     45.72 o 
   0   5  12        1.00      -67.54     45.02 o 
   1   5  12       34.74       89.47     81.25 o 
   2   5  12       16.71       94.53     61.10 o 
   3   5  12      427.30      485.63     91.10 o 
   4   5  12       27.70       35.69     57.23 o 
   5   5  12      420.67      330.88     76.79 o 
   6   5  12        3.76      -42.84     56.99 o 
   7   5  12       27.09       24.24     62.23 o 
   8   5  12       63.28      115.87     66.23 o 
 -14   6  12      449.41      304.13    106.12 o 
 -13   6  12      428.94      333.79     81.22 o 
 -12   6  12       83.55      -22.66     67.10 o 
 -11   6  12      101.35      151.57     69.60 o 
 -10   6  12     1006.57      803.04     90.35 o 
  -9   6  12       83.23       34.52     52.53 o 
  -8   6  12       36.61       52.37     52.11 o 
  -7   6  12       25.86       53.31     52.50 o 
  -6   6  12       66.14      124.56     52.04 o 
  -5   6  12      227.96      255.44     58.12 o 
  -4   6  12       35.19      115.63     53.21 o 
  -3   6  12     1378.75     1304.50     87.70 o 
  -2   6  12      404.72      499.20     66.02 o 
  -1   6  12      547.21      495.32     66.23 o 
   0   6  12      382.88      341.95     62.70 o 
   1   6  12       38.04       63.68     54.96 o 
   2   6  12      688.64      777.09    132.63 o 
   3   6  12        5.43       64.78     57.88 o 
   4   6  12        2.79      -37.98     59.91 o 
   5   6  12       13.25      -40.45     62.02 o 
   6   6  12        5.65      -51.28     62.18 o 
 -11   7  12        3.59      -33.62     72.00 o 
 -10   7  12      683.12      556.85     91.03 o 
  -9   7  12      186.47      199.52     76.78 o 
  -8   7  12      566.74      565.43     71.79 o 
  -7   7  12      139.57      134.61     59.75 o 
  -6   7  12      547.02      628.14     73.12 o 
  -5   7  12       43.73       37.43     56.73 o 
  -4   7  12      609.77      689.73     76.16 o 
  -3   7  12      209.67      170.48     61.89 o 
  -2   7  12      830.34     1033.43     85.09 o 
  -1   7  12     1015.25     1031.13    126.44 o 
   0   7  12      196.98      177.11     62.20 o 
   1   7  12     1550.42     1378.91    106.20 o 
   2   7  12       26.13      -17.00     61.03 o 
 -20   1  13      873.16     1001.95     95.08 o 
 -19   1  13        2.38      -16.84     59.40 o 
 -18   1  13       69.99       51.44     58.34 o 
 -17   1  13       11.23       14.41     53.05 o 
 -16   1  13       44.27      -10.48     46.90 o 
 -15   1  13        0.04      -14.77     38.38 o 
 -14   1  13      395.79      463.98     56.40 o 
 -13   1  13      408.23      407.80     35.11 o 
 -12   1  13     2486.64     2434.49     95.24 o 
 -11   1  13      261.31      257.75     34.03 o 
 -10   1  13     2266.54     2118.50     84.44 o 
  -9   1  13        2.96      -45.37     39.09 o 
  -8   1  13     1761.38     1618.07     71.06 o 
  -7   1  13      249.21      313.36     37.89 o 
  -6   1  13      884.07      849.13     65.77 o 
  -5   1  13     1411.25     1370.94     69.54 o 
  -4   1  13     2532.86     2488.02    102.43 o 
  -3   1  13      360.66      356.29     49.25 o 
  -2   1  13      162.79      201.77     33.36 o 
  -1   1  13     2448.51     2293.96     86.85 o 
   0   1  13        8.81      -29.35     29.37 o 
   1   1  13     2403.10     2298.18     94.70 o 
   2   1  13       12.35      -16.66     30.16 o 
   3   1  13      813.80      809.76     51.04 o 
   4   1  13      133.04      113.15     51.81 o 
   5   1  13      769.58      755.16     52.68 o 
   6   1  13      381.05      565.66     52.06 o 
   7   1  13      760.65      696.11     65.89 o 
   8   1  13       67.35      -13.92     72.43 o 
   9   1  13      284.96      309.63     86.97 o 
  10   1  13      852.09      778.12    185.12 o 
 -20   2  13       46.72       42.17     70.64 o 
 -19   2  13     1079.43     1192.13    102.12 o 
 -18   2  13      129.66      117.66     68.51 o 
 -17   2  13      850.73     1031.75     90.23 o 
 -16   2  13       45.12      -94.20     78.07 o 
 -15   2  13     1304.02     1346.72    110.64 o 
 -14   2  13      167.58      172.05     61.61 o 
 -13   2  13     2948.18     2877.89    110.69 o 
 -12   2  13      457.65      453.83     57.94 o 
 -11   2  13     3505.95     3336.95    136.31 o 
 -10   2  13     1491.27     1603.71    117.57 o 
  -9   2  13     2918.65     2806.02    118.25 o 
  -8   2  13     2080.22     2024.87    106.62 o 
  -7   2  13      708.02      765.54     55.80 o 
  -6   2  13      449.17      515.05     61.45 o 
  -5   2  13      910.11     1047.35     63.33 o 
  -4   2  13      563.70      538.44     44.82 o 
  -3   2  13     2999.79     2713.00     98.41 o 
  -2   2  13     1552.22     1596.66     72.31 o 
  -1   2  13     1109.03     1245.18     56.09 o 
   0   2  13     4408.96     4217.96    126.20 o 
   1   2  13      210.80      349.91     37.28 o 
   2   2  13      968.77      928.02     63.68 o 
   3   2  13        1.17      -29.33     33.44 o 
   4   2  13      996.37     1082.69     60.99 o 
   5   2  13      312.52      470.53     76.75 o 
   6   2  13     1179.97     1129.11     74.05 o 
   7   2  13      107.88      107.91     51.22 o 
   8   2  13     1641.82     1284.26     86.18 o 
   9   2  13        5.94      -45.03     75.31 o 
  10   2  13      853.86      705.02    110.82 o 
 -19   3  13       18.67      -51.31     72.50 o 
 -18   3  13       21.24       66.46     73.38 o 
 -17   3  13        0.14       10.88     65.24 o 
 -16   3  13       64.23       27.72     66.19 o 
 -15   3  13      574.27      702.65     82.20 o 
 -14   3  13     2232.92     1977.57    117.75 o 
 -13   3  13      136.91       89.85     58.93 o 
 -12   3  13      683.44      825.80     75.03 o 
 -11   3  13      405.57      402.11     56.40 o 
 -10   3  13      395.15      314.17     59.16 o 
  -9   3  13     2355.67     2096.92     96.33 o 
  -8   3  13        6.18      -42.81     40.06 o 
  -7   3  13       28.21       41.72     40.07 o 
  -6   3  13       56.63       58.62     40.95 o 
  -5   3  13      938.72      942.76     64.91 o 
  -4   3  13      173.78      160.46     42.30 o 
  -3   3  13      145.47      154.24     43.02 o 
  -2   3  13     1064.74     1154.91     71.21 o 
  -1   3  13     1565.04     1459.63     94.33 o 
   0   3  13      345.40      336.83     44.84 o 
   1   3  13      247.64      242.07     43.82 o 
   2   3  13      215.72      220.98     46.36 o 
   3   3  13        5.69      -25.54     22.18 o 
   4   3  13      158.51      118.55     35.05 o 
   5   3  13        7.18       16.90     42.66 o 
   6   3  13      216.04      107.47     38.37 o 
   7   3  13      244.89      200.47     40.38 o 
   8   3  13        0.86      -25.28     41.57 o 
   9   3  13      668.72      606.90     73.09 o 
 -18   4  13      128.08      192.86     80.65 o 
 -17   4  13      152.44      110.95     76.61 o 
 -16   4  13       34.43      -25.45     68.29 o 
 -15   4  13      280.66      286.07     74.00 o 
 -14   4  13      201.42      226.32     71.81 o 
 -13   4  13       33.81       18.36    135.67 o 
 -12   4  13       23.56       31.40     59.10 o 
 -11   4  13       35.30        4.81     39.86 o 
 -10   4  13       12.16      -25.22     44.25 o 
  -9   4  13       39.71       -3.86     44.51 o 
  -8   4  13        0.16      -16.46     46.29 o 
  -7   4  13     1713.45     1650.14     87.68 o 
  -6   4  13       66.28       69.29     45.27 o 
  -5   4  13       14.24       35.11     42.54 o 
  -4   4  13      572.57      548.09     58.14 o 
  -3   4  13      290.09      287.33     50.35 o 
  -2   4  13      120.33      123.27     47.98 o 
  -1   4  13      348.39      300.22     52.41 o 
   0   4  13      163.10      139.99     48.87 o 
   1   4  13     1042.05      983.85     69.97 o 
   2   4  13        2.25       63.95     52.35 o 
   3   4  13      198.93      239.55     52.40 o 
   4   4  13      386.95      297.72     62.71 o 
   5   4  13        8.11      -12.52     54.97 o 
   6   4  13      397.48      332.34     58.74 o 
   7   4  13       34.70        3.01     51.66 o 
   8   4  13        5.93      -34.64     48.62 o 
 -16   5  13     1146.37      882.93    138.07 o 
 -15   5  13      141.08       59.65     92.92 o 
 -14   5  13      265.32      257.47     97.80 o 
 -13   5  13       73.88      -20.42     84.48 o 
 -12   5  13      285.85      207.87     68.61 o 
 -11   5  13      331.85      291.74     70.12 o 
 -10   5  13      282.98      379.35     59.69 o 
  -9   5  13      388.96      415.98     63.26 o 
  -8   5  13     1859.87     1854.47     97.25 o 
  -7   5  13      706.65      807.07     70.09 o 
  -6   5  13     1134.29     1214.24     81.90 o 
  -5   5  13     1310.46     1328.60     91.19 o 
  -4   5  13      846.07      893.19     73.41 o 
  -3   5  13     1096.69     1213.95     86.01 o 
  -2   5  13      399.66      431.70     60.76 o 
  -1   5  13      992.36     1054.62     78.54 o 
   0   5  13      620.42      476.98     63.82 o 
   1   5  13      642.13      531.55    102.54 o 
   2   5  13      127.76       92.81     54.50 o 
   3   5  13     2278.04     2042.96    119.02 o 
   4   5  13      516.74      544.59    108.59 o 
   5   5  13      656.11      672.61     81.43 o 
   6   5  13        0.28      -48.58     59.44 o 
   7   5  13     1107.38      947.02     94.18 o 
 -14   6  13       90.01        5.05     95.62 o 
 -13   6  13      158.14       98.18     71.98 o 
 -12   6  13       32.76      -42.49     68.28 o 
 -11   6  13      275.60      131.41     72.79 o 
 -10   6  13        5.94      -15.51     64.54 o 
  -9   6  13      343.63      481.20     65.25 o 
  -8   6  13       36.81       66.54     53.76 o 
  -7   6  13      361.20      355.90     62.74 o 
  -6   6  13      760.76      842.30     76.26 o 
  -5   6  13      165.01      135.32     56.53 o 
  -4   6  13      469.52      499.05     66.56 o 
  -3   6  13      335.91      416.96     63.45 o 
  -2   6  13     1003.12     1008.93     81.32 o 
  -1   6  13      320.06      313.83     62.82 o 
   0   6  13      605.55      616.18     89.29 o 
   1   6  13      242.32      194.58     61.65 o 
   2   6  13      491.16      376.90     67.89 o 
   3   6  13      141.61       92.12     64.57 o 
   4   6  13      387.57      438.80     77.16 o 
 -10   7  13        0.70       37.60     75.61 o 
  -9   7  13       79.37      -53.12     71.25 o 
  -8   7  13       64.48       62.84     59.27 o 
  -7   7  13      371.40      415.13     69.90 o 
  -6   7  13       17.46      -40.20     56.07 o 
  -5   7  13       72.37       62.14     59.15 o 
  -4   7  13       15.17       12.18     57.57 o 
  -3   7  13       58.30       40.64     61.35 o 
  -2   7  13       61.51       20.17     59.47 o 
  -1   7  13      105.91      104.93     61.16 o 
   0   7  13        3.87       70.91     60.86 o 
   1   7  13      160.89      192.94     64.28 o 
 -20   0  14       13.53      -90.49    181.80 o 
 -19   0  14      126.23      113.96    189.90 o 
 -18   0  14      101.55     -116.09    159.58 o 
 -17   0  14     1340.50     1518.90    106.96 o 
 -16   0  14      576.67      575.85     73.16 o 
 -15   0  14     2465.52     2450.80    111.48 o 
 -14   0  14      400.75      438.31     72.12 o 
 -13   0  14       13.62       56.14     48.21 o 
 -12   0  14      625.18      686.16     67.07 o 
 -11   0  14       18.44      -22.84     44.53 o 
 -10   0  14      566.60      527.93    131.01 o 
  -9   0  14     1517.87     1438.18    110.25 o 
  -8   0  14      963.99     1136.39     97.54 o 
  -7   0  14     1758.88     1622.45    114.17 o 
  -6   0  14    10796.38     9236.47    455.32 o 
  -5   0  14      188.09      233.04     41.56 o 
  -4   0  14     9687.42    10478.47    827.99 o 
  -3   0  14     1067.23     1063.73     76.90 o 
  -2   0  14      413.45      579.05    106.22 o 
  -1   0  14      562.16      516.37    104.68 o 
   0   0  14     1182.16     1270.57    143.34 o 
   1   0  14      885.90      888.93    125.01 o 
   2   0  14     2197.25     1795.47    174.36 o 
   3   0  14        7.51      -63.86     61.86 o 
   4   0  14     5761.28     5371.80    268.45 o 
   6   0  14     2833.28     2358.93    222.52 o 
   7   0  14      664.38      891.99    148.25 o 
   8   0  14     1029.17      568.87    135.51 o 
   9   0  14      160.63      124.42    123.05 o 
  10   0  14       12.46       25.91    117.38 o 
 -20   1  14      182.24      134.61     81.71 o 
 -19   1  14      174.24       64.03     58.66 o 
 -18   1  14      586.27      654.56    100.49 o 
 -17   1  14       84.17       14.38     35.57 o 
 -16   1  14     1148.17     1536.72    121.11 o 
 -15   1  14      172.85      110.83     48.53 o 
 -14   1  14      541.15      691.60     82.70 o 
 -13   1  14     2522.04     2307.74    108.99 o 
 -12   1  14      165.83      204.36     40.20 o 
 -11   1  14        3.53      -29.11     34.36 o 
 -10   1  14      625.42      730.24     50.45 o 
  -9   1  14      246.56      264.70     49.05 o 
  -8   1  14     1289.16     1304.94     64.60 o 
  -7   1  14     2150.86     2018.44     91.19 o 
  -6   1  14       16.61      -13.84     34.90 o 
  -5   1  14     3252.64     3303.01    127.37 o 
  -4   1  14        2.13        4.22     32.19 o 
  -3   1  14     2981.32     2772.70    110.45 o 
  -2   1  14        0.87        5.36     29.21 o 
  -1   1  14     1575.21     1544.86     70.70 o 
   0   1  14      124.14       96.75     33.78 o 
   1   1  14     1060.04     1060.77     58.50 o 
   2   1  14      570.39      551.90     45.76 o 
   3   1  14     1069.50     1045.47     70.59 o 
   4   1  14      224.53      198.83     50.21 o 
   5   1  14     2014.95     1956.45     98.34 o 
   6   1  14      380.98      414.56     65.20 o 
   7   1  14      477.82      451.86     73.07 o 
   8   1  14      399.53      321.10     89.55 o 
   9   1  14      490.32      282.76     91.77 o 
 -19   2  14       28.71      -31.75     68.19 o 
 -18   2  14      237.22      211.48     72.21 o 
 -17   2  14       21.13        8.99     61.11 o 
 -16   2  14        0.39      -29.19     55.45 o 
 -15   2  14      133.99      123.63     57.77 o 
 -14   2  14       59.93      -21.98     52.64 o 
 -13   2  14       54.74       94.45     50.60 o 
 -12   2  14        5.28       14.86     46.44 o 
 -11   2  14     2531.27     2189.18    123.21 o 
 -10   2  14      696.15      670.11    102.98 o 
  -9   2  14      189.45      170.23     50.14 o 
  -8   2  14        1.77      -31.55     31.21 o 
  -7   2  14        0.21      -48.47     32.32 o 
  -6   2  14      399.77      344.47     42.31 o 
  -5   2  14       71.65       93.36     35.32 o 
  -4   2  14      129.65      149.92     35.88 o 
  -3   2  14     2113.42     1870.82     78.09 o 
  -2   2  14        0.46      -14.72     32.31 o 
  -1   2  14      849.35      883.52     49.65 o 
   0   2  14        3.87      -14.40     29.90 o 
   1   2  14      993.33      878.03     51.17 o 
   2   2  14        0.49      -11.58     34.46 o 
   3   2  14      153.22      154.10     39.68 o 
   4   2  14       13.83      -10.97     37.22 o 
   5   2  14       10.28      206.80     68.41 o 
   6   2  14        2.55       32.47     40.67 o 
   7   2  14       26.00      -29.83     47.41 o 
   8   2  14       49.98      -26.25     54.75 o 
   9   2  14        1.32      -29.69     78.98 o 
 -18   3  14      527.95      447.61     86.55 o 
 -17   3  14        0.59      -76.93     64.23 o 
 -16   3  14      834.68      928.64     95.31 o 
 -15   3  14       13.17       15.70     60.62 o 
 -14   3  14     1294.46     1249.56    138.76 o 
 -13   3  14       16.77        6.22     72.43 o 
 -12   3  14     1493.27     1575.21    153.74 o 
 -11   3  14      366.73      400.32     64.12 o 
 -10   3  14      962.78      890.85     78.47 o 
  -9   3  14      966.92     1130.31     73.18 o 
  -8   3  14      839.61      950.24     68.08 o 
  -7   3  14     1105.75     1227.76     75.15 o 
  -6   3  14      977.68     1044.64     70.38 o 
  -5   3  14      781.00      876.15     64.55 o 
  -4   3  14      693.98      713.23     58.87 o 
  -3   3  14      317.17      425.59     51.33 o 
  -2   3  14       27.32        6.90     22.60 o 
  -1   3  14     1119.75     1337.66     82.78 o 
   0   3  14      243.49      198.57     38.65 o 
   1   3  14      705.61      708.21     52.52 o 
   2   3  14       51.71      117.42     40.34 o 
   3   3  14     1058.78     1052.51     77.15 o 
   4   3  14      515.94      479.10     92.07 o 
   5   3  14      114.40      104.03     52.11 o 
   6   3  14        9.58      134.85     50.26 o 
   7   3  14      479.79      471.09     62.46 o 
   8   3  14       10.49      -47.48     41.38 o 
 -17   4  14      739.63      627.07     92.31 o 
 -16   4  14       38.74       29.68     88.78 o 
 -15   4  14     1019.83      821.54    116.28 o 
 -14   4  14      502.86      384.72    100.01 o 
 -13   4  14     1248.37      961.21    210.25 o 
 -12   4  14      423.80      269.20     97.05 o 
 -11   4  14      648.20      595.33     62.10 o 
 -10   4  14      469.28      477.41     59.46 o 
  -9   4  14     1389.46     1565.65     93.18 o 
  -8   4  14      889.48      918.42     71.56 o 
  -7   4  14     2921.83     2768.13    118.88 o 
  -6   4  14       77.92       46.85     45.31 o 
  -5   4  14      210.43      187.72     48.96 o 
  -4   4  14     1185.80     1331.36     82.89 o 
  -3   4  14      667.81      636.15     62.08 o 
  -2   4  14     1821.43     1820.67     98.51 o 
  -1   4  14      190.94      229.55     52.32 o 
   0   4  14     2200.20     2085.86     91.79 o 
   1   4  14      260.10      283.84     49.83 o 
   2   4  14      486.42      411.19     54.68 o 
   3   4  14       84.93      119.71     50.65 o 
   4   4  14      940.94     1068.95     89.23 o 
   5   4  14       16.53       78.45     60.02 o 
   6   4  14     1257.64     1332.57     99.60 o 
   7   4  14       27.74       13.12     60.63 o 
 -16   5  14      197.44      118.14     99.97 o 
 -15   5  14      185.34      254.29    175.21 o 
 -14   5  14       22.77       72.15     95.17 o 
 -13   5  14      207.65      219.98     73.13 o 
 -12   5  14      366.54      319.82     93.63 o 
 -11   5  14        2.48      -36.73     51.23 o 
 -10   5  14      152.19      204.17     56.80 o 
  -9   5  14      143.86      169.87     55.33 o 
  -8   5  14      715.38      872.48     73.28 o 
  -7   5  14      199.10      203.83     54.29 o 
  -6   5  14      350.38      468.22     61.59 o 
  -5   5  14      819.84      793.87     71.21 o 
  -4   5  14      145.91      160.50     69.30 o 
  -3   5  14       44.40       53.10     49.29 o 
  -2   5  14       38.71      -40.14     49.49 o 
  -1   5  14        1.62       -0.11     50.58 o 
   0   5  14       27.48      -65.15     50.46 o 
   1   5  14       26.57      -53.34     47.05 o 
   2   5  14        2.35      -69.66     46.44 o 
   3   5  14      891.82      852.24     85.00 o 
   4   5  14        0.10      -39.38     58.82 o 
   5   5  14     1029.35     1112.41     97.88 o 
 -13   6  14      269.53      254.35    106.49 o 
 -12   6  14        0.70      -98.92     65.95 o 
 -11   6  14      636.01      584.45     86.56 o 
 -10   6  14     1150.34     1207.57    104.33 o 
  -9   6  14       17.45        9.38     55.24 o 
  -8   6  14       91.09      169.98     58.89 o 
  -7   6  14        6.79       -5.60     54.28 o 
  -6   6  14      191.29      210.85     60.49 o 
  -5   6  14       80.28       95.92     56.18 o 
  -4   6  14        3.51       -3.05     52.68 o 
  -3   6  14      795.90      832.38     78.58 o 
  -2   6  14      409.30      364.34     71.05 o 
  -1   6  14       23.15      111.93     57.17 o 
   0   6  14      373.36      198.64     62.01 o 
   1   6  14       35.18       -5.23     57.21 o 
   2   6  14       31.59       46.21     60.85 o 
   3   6  14      116.25      164.67     70.96 o 
  -9   7  14      535.35      395.45    109.42 o 
  -8   7  14      376.32      357.34     70.52 o 
  -7   7  14      176.90      158.58     65.91 o 
  -6   7  14       87.30      123.22     64.27 o 
  -5   7  14      111.36       69.79     62.27 o 
  -4   7  14      227.59      185.11     74.43 o 
  -3   7  14      236.19      214.01     66.82 o 
  -2   7  14      383.78      427.54     74.67 o 
 -19   1  15       24.53       28.18     56.99 o 
 -18   1  15       10.15      -26.32     53.70 o 
 -17   1  15      155.03      168.95     56.36 o 
 -16   1  15      178.47      195.82     58.03 o 
 -15   1  15      135.36      196.13     53.02 o 
 -14   1  15     1519.50     1752.15    137.36 o 
 -13   1  15       57.46      -12.52     35.50 o 
 -12   1  15      180.39      210.92     51.41 o 
 -11   1  15     1125.45     1174.78     76.99 o 
 -10   1  15      666.18      736.76     63.62 o 
  -9   1  15     1927.29     1861.60    106.81 o 
  -8   1  15      469.33      541.55     52.51 o 
  -7   1  15     3085.66     2899.53    116.79 o 
  -6   1  15       25.82      -34.88     34.83 o 
  -5   1  15     1081.06     1062.61     71.64 o 
  -4   1  15     1042.36     1050.63     67.61 o 
  -3   1  15      140.59      262.62     44.66 o 
  -2   1  15     1173.97     1172.73     66.89 o 
  -1   1  15      515.88      540.22     54.89 o 
   0   1  15      194.29      187.86     67.31 o 
   1   1  15     2971.26     2627.54    113.51 o 
   2   1  15       28.40      -35.65     46.23 o 
   3   1  15     1257.40     1149.22     75.74 o 
   4   1  15      245.76      295.24     61.35 o 
   5   1  15     1249.51     1357.69     82.96 o 
   6   1  15       34.39       71.12     61.86 o 
   7   1  15      584.66      537.64     77.27 o 
   8   1  15       28.74       -2.75     78.66 o 
 -19   2  15     1130.37     1399.46    107.82 o 
 -18   2  15      176.10      233.21     70.24 o 
 -17   2  15      294.75      322.03    106.09 o 
 -16   2  15       12.35      -33.74     75.24 o 
 -15   2  15      746.96      830.93     96.68 o 
 -14   2  15       19.00      -53.17     64.00 o 
 -13   2  15     2383.17     2207.47    118.79 o 
 -12   2  15     2295.30     2312.75    121.37 o 
 -11   2  15     3311.06     3122.50    188.78 o 
 -10   2  15     2621.46     2471.76    126.65 o 
  -9   2  15      853.77     1023.00    146.82 o 
  -8   2  15     3054.49     2703.29    128.85 o 
  -7   2  15       48.09       35.16     40.16 o 
  -6   2  15      963.95     1014.19     60.48 o 
  -5   2  15      731.01      800.15     54.66 o 
  -4   2  15     2224.33     2139.41     86.84 o 
  -3   2  15     1965.61     1729.91     77.19 o 
  -2   2  15     1821.19     1583.51     75.63 o 
  -1   2  15      383.97      432.47     40.56 o 
   0   2  15     3003.24     2665.47     91.50 o 
   1   2  15       21.78      -29.54     33.73 o 
   2   2  15      947.08      931.44     58.36 o 
   3   2  15       59.75      125.25     39.87 o 
   4   2  15      746.22      776.84     68.22 o 
   5   2  15       88.61      322.63     78.06 o 
   6   2  15      474.17      639.48     69.48 o 
   7   2  15        4.69       26.41     47.10 o 
   8   2  15     1044.09     1047.27    125.54 o 
 -18   3  15       79.33       81.00     73.60 o 
 -17   3  15      441.01      375.80     80.54 o 
 -16   3  15        6.05      -81.27     83.80 o 
 -15   3  15       20.73       58.23     95.62 o 
 -14   3  15      525.70      496.40     94.78 o 
 -13   3  15      377.52      419.64     67.68 o 
 -12   3  15     1056.27     1137.02     90.11 o 
 -11   3  15      469.10      634.55     72.34 o 
 -10   3  15      103.76      136.66     56.52 o 
  -9   3  15     1257.25     1459.97     85.34 o 
  -8   3  15      111.79      104.89     46.25 o 
  -7   3  15      319.03      438.26     54.43 o 
  -6   3  15       26.78        9.48     47.44 o 
  -5   3  15       53.05       54.62     38.28 o 
  -4   3  15       21.41       20.66     32.67 o 
  -3   3  15     1873.24     1834.72    138.29 o 
  -2   3  15      534.45      594.35     52.19 o 
  -1   3  15     3950.53     3606.06    128.20 o 
   0   3  15       32.70       57.74     41.20 o 
   1   3  15      429.28      416.52     51.99 o 
   2   3  15      318.93      233.84     44.42 o 
   3   3  15      134.22      166.94     43.68 o 
   4   3  15       49.77       33.19     45.25 o 
   5   3  15       11.10      144.25     50.33 o 
   6   3  15       47.22       18.21     48.94 o 
   7   3  15      177.91      167.80     63.62 o 
 -17   4  15      156.03      -20.24     95.90 o 
 -16   4  15        1.22       53.35     93.59 o 
 -15   4  15      286.47      198.68     94.77 o 
 -14   4  15       79.53       -0.53    217.03 o 
 -13   4  15       80.37      118.24     86.46 o 
 -12   4  15       16.30      -42.61     47.76 o 
 -11   4  15        4.01      -17.03     57.97 o 
 -10   4  15        1.30       31.74     48.81 o 
  -9   4  15        0.74      -47.13     46.78 o 
  -8   4  15        0.54       -2.72     47.62 o 
  -7   4  15      278.30      304.56     55.48 o 
  -6   4  15      296.32      320.04     54.82 o 
  -5   4  15      349.66      319.69     55.31 o 
  -4   4  15      648.74      637.36     64.64 o 
  -3   4  15      102.89       83.11     46.92 o 
  -2   4  15       81.88      107.03     48.37 o 
  -1   4  15      167.30      220.12     50.40 o 
   0   4  15       60.23       32.64     44.49 o 
   1   4  15       43.48      -14.07     45.87 o 
   2   4  15       78.04       78.15     50.59 o 
   3   4  15      224.01      112.19     60.72 o 
   4   4  15      458.21      487.70     73.28 o 
   5   4  15      122.05      102.50     70.42 o 
   6   4  15      351.85      365.43     72.25 o 
 -15   5  15       45.85       -5.23     93.65 o 
 -14   5  15      276.33      327.18    107.08 o 
 -13   5  15      300.29      305.62     76.91 o 
 -12   5  15      369.80      431.81     77.89 o 
 -11   5  15      164.68      118.35     55.57 o 
 -10   5  15       95.40       66.30     55.21 o 
  -9   5  15      172.00      159.88     57.30 o 
  -8   5  15      570.39      635.14     69.51 o 
  -7   5  15      308.85      359.76     61.61 o 
  -6   5  15     1247.91     1329.58     87.73 o 
  -5   5  15      353.12      452.48     63.05 o 
  -4   5  15       11.02       63.05     51.28 o 
  -3   5  15     1743.03     1850.00    104.02 o 
  -2   5  15       47.36       18.63     51.09 o 
  -1   5  15     1043.43     1075.47     82.73 o 
   0   5  15       13.27       23.40     47.76 o 
   1   5  15      470.88      407.37     59.72 o 
   2   5  15      133.56       12.94     57.62 o 
   3   5  15      994.07      995.73     93.17 o 
   4   5  15       59.13       30.27     60.65 o 
 -12   6  15       38.94      -93.85     68.72 o 
 -11   6  15       99.52      134.41     75.52 o 
 -10   6  15       12.94      -18.70     62.48 o 
  -9   6  15       72.04       23.40     59.70 o 
  -8   6  15      134.10      257.91     64.62 o 
  -7   6  15      253.07      217.82     62.64 o 
  -6   6  15      750.43      855.00     79.70 o 
  -5   6  15        5.93      -21.52     55.82 o 
  -4   6  15      495.06      541.66     71.45 o 
  -3   6  15        2.88        0.14     56.42 o 
  -2   6  15      562.61      507.32     71.51 o 
  -1   6  15        0.14      -78.90     55.90 o 
   0   6  15      746.76      605.19     86.57 o 
   1   6  15        0.87      -57.56     58.08 o 
 -19   0  16      451.19      481.13    201.18 o 
 -18   0  16      239.28      361.08    180.97 o 
 -17   0  16      471.92      814.21    192.06 o 
 -16   0  16      869.76     1214.45    215.85 o 
 -15   0  16     1613.89     1803.74    234.90 o 
 -14   0  16     2279.51     2538.16    130.64 o 
 -13   0  16      296.38      315.61     60.55 o 
 -12   0  16     2462.86     2263.64    117.37 o 
 -11   0  16       24.49      -35.99     62.14 o 
 -10   0  16       10.63      -50.80     58.57 o 
  -9   0  16     1457.82     1339.83    170.98 o 
  -8   0  16      310.78      411.07     70.45 o 
  -7   0  16      372.23      244.68    100.24 o 
  -6   0  16      227.50      239.88     99.18 o 
  -5   0  16      112.10       70.86     89.19 o 
  -4   0  16     1190.20     1071.75    137.24 o 
  -3   0  16        7.35      -37.79     86.55 o 
  -2   0  16      484.37      351.80    107.98 o 
  -1   0  16        9.62      -47.62     88.76 o 
   0   0  16     1163.92     1108.16    144.91 o 
   1   0  16      152.46       50.93     96.66 o 
   2   0  16     2985.49     2451.48    217.58 o 
   3   0  16       33.80       87.11     74.12 o 
   4   0  16     2621.68     2246.28    152.48 o 
   5   0  16      273.55      465.43     89.78 o 
   6   0  16      515.92      557.97    140.82 o 
   7   0  16      644.17      552.86    147.94 o 
 -19   1  16       46.45      114.51     80.67 o 
 -18   1  16      837.89      814.00     82.13 o 
 -17   1  16       18.52       25.38     70.95 o 
 -16   1  16     1050.04     1356.90    148.81 o 
 -15   1  16      160.74      222.88     51.03 o 
 -14   1  16      696.63      882.91     65.15 o 
 -13   1  16      594.82      678.55     97.06 o 
 -12   1  16      314.48      357.68     47.96 o 
 -11   1  16       10.07      -17.08     53.62 o 
 -10   1  16       26.08       36.93     53.27 o 
  -9   1  16       91.00       80.63     53.25 o 
  -8   1  16      801.36      814.94     60.68 o 
  -7   1  16      164.15      154.19     41.96 o 
  -6   1  16      718.79      766.29     57.75 o 
  -5   1  16     1988.63     1783.50     85.36 o 
  -4   1  16        0.06       -1.57     35.70 o 
  -3   1  16      403.95      350.71     75.10 o 
  -2   1  16       68.28       66.18     68.11 o 
  -1   1  16       45.05        7.59     63.71 o 
   0   1  16       12.14      126.91     93.71 o 
   1   1  16      321.42      380.78     81.37 o 
   2   1  16       50.12       -5.76     56.32 o 
   3   1  16       38.13      -69.32     54.05 o 
   4   1  16       27.73       39.67     63.69 o 
   5   1  16      592.51      642.57     67.65 o 
   6   1  16      173.85       65.49     72.84 o 
   7   1  16       81.97      -20.65     82.87 o 
 -18   2  16       59.52        4.24     88.10 o 
 -17   2  16      130.09       63.99     65.94 o 
 -16   2  16        7.23       23.21     66.13 o 
 -15   2  16        5.78      -72.06     78.41 o 
 -14   2  16      448.34      548.58     64.07 o 
 -13   2  16      900.49      975.38     73.49 o 
 -12   2  16      245.72      261.48     63.89 o 
 -11   2  16      668.49      660.85     75.56 o 
 -10   2  16      485.42      608.60     71.93 o 
  -9   2  16      331.93      399.68     65.71 o 
  -8   2  16       39.89       95.92     43.71 o 
  -7   2  16       64.70       72.78     42.44 o 
  -6   2  16       67.87       58.23     41.45 o 
  -5   2  16       60.43      -13.42     36.25 o 
  -4   2  16      557.54      608.54     50.33 o 
  -3   2  16     1408.99     1436.68     71.98 o 
  -2   2  16       21.02       20.43     32.85 o 
  -1   2  16       42.55       68.50     35.20 o 
   0   2  16      587.18      601.57     51.33 o 
   1   2  16        7.85       39.85     48.56 o 
   2   2  16     1231.28     1206.32     88.85 o 
   3   2  16       10.47       11.67     51.60 o 
   4   2  16       34.62       50.85     54.26 o 
   5   2  16        0.03      117.68     65.03 o 
   6   2  16        0.21       -5.97     56.76 o 
   7   2  16       15.69      -46.48     50.32 o 
 -18   3  16      459.96      540.54    165.73 o 
 -17   3  16      184.70       55.38     91.55 o 
 -16   3  16      363.71      398.43    101.23 o 
 -15   3  16      511.91      616.48    105.79 o 
 -14   3  16      663.04      683.06    108.10 o 
 -13   3  16      412.89      525.34     72.76 o 
 -12   3  16       52.19       68.52    105.72 o 
 -11   3  16     2047.36     1885.53    114.15 o 
 -10   3  16      533.23      565.11     82.96 o 
  -9   3  16     1667.68     1700.41    108.40 o 
  -8   3  16      296.50      358.67     56.17 o 
  -7   3  16     2615.60     2375.32    108.15 o 
  -6   3  16      284.54      255.22     57.26 o 
  -5   3  16      620.71      722.85     68.32 o 
  -4   3  16       39.61       74.70     40.58 o 
  -3   3  16     1580.32     1570.05     87.10 o 
  -2   3  16        1.85      -16.49     37.59 o 
  -1   3  16     2380.61     2076.29     92.03 o 
   0   3  16      295.28      289.39     48.80 o 
   1   3  16     1679.39     1796.84     99.78 o 
   2   3  16      101.41      136.94     50.78 o 
   3   3  16      828.88      741.90     67.87 o 
   4   3  16       71.55       46.99     85.69 o 
   5   3  16      405.43      424.74     87.62 o 
   6   3  16       95.85       87.79     97.99 o 
 -16   4  16      416.29      348.94    106.62 o 
 -15   4  16      674.42      604.35    113.22 o 
 -14   4  16      589.53      428.27    104.62 o 
 -13   4  16      122.93       -8.98    105.04 o 
 -12   4  16      407.57      520.54     88.80 o 
 -11   4  16      248.25      262.09     73.49 o 
 -10   4  16      301.12      304.50     59.35 o 
  -9   4  16      358.29      368.03     60.17 o 
  -8   4  16     1687.97     1881.00    101.39 o 
  -7   4  16      637.27      635.31     67.40 o 
  -6   4  16     2435.41     2195.37    106.58 o 
  -5   4  16       57.01       59.09     49.55 o 
  -4   4  16     2070.66     1903.19     99.29 o 
  -3   4  16       17.10       36.96     43.98 o 
  -2   4  16     1431.28     1535.79     82.59 o 
  -1   4  16        3.06       51.40     47.18 o 
   0   4  16      935.12      918.98     94.93 o 
   1   4  16      122.65      107.93     44.42 o 
   2   4  16       35.72       35.79     37.57 o 
   3   4  16      314.17      362.17    100.33 o 
   4   4  16      708.60      552.05    125.44 o 
   5   4  16       79.32      117.38     77.05 o 
 -14   5  16       23.87     -132.31     89.35 o 
 -13   5  16      615.31      485.52     86.36 o 
 -12   5  16       60.89        0.23     66.50 o 
 -11   5  16      107.45       80.61     58.00 o 
 -10   5  16       23.25      -10.39     56.35 o 
  -9   5  16      102.98      128.03     57.56 o 
  -8   5  16      192.82      209.86     59.71 o 
  -7   5  16      483.42      572.42     69.13 o 
  -6   5  16       55.49       44.57     54.42 o 
  -5   5  16      976.51     1116.78     85.17 o 
  -4   5  16       17.71       35.18     54.69 o 
  -3   5  16       11.60       74.97     54.76 o 
  -2   5  16       54.21       21.51     56.28 o 
  -1   5  16        5.24      -30.16     48.99 o 
   0   5  16       11.93      -69.09     49.52 o 
   1   5  16       52.76      -23.91     51.90 o 
   2   5  16        4.83       40.79     62.64 o 
   3   5  16      490.21      458.64     86.96 o 
 -11   6  16      452.84      449.13    113.29 o 
 -10   6  16      283.91      234.29     67.70 o 
  -9   6  16       42.36       71.88     67.81 o 
  -8   6  16       81.40      120.78     61.87 o 
  -7   6  16       52.43       34.40     59.66 o 
  -6   6  16       38.24       76.76     60.38 o 
  -5   6  16      111.97       45.09     59.91 o 
  -4   6  16       27.73       20.32     59.23 o 
  -3   6  16       66.52       25.55     59.18 o 
  -2   6  16      379.95      483.37     71.92 o 
  -1   6  16       27.54      -23.01     58.05 o 
 -18   1  17       46.33       64.10     77.61 o 
 -17   1  17      400.02      422.30     86.32 o 
 -16   1  17      237.61      336.54     65.06 o 
 -15   1  17      563.37      629.03     71.15 o 
 -14   1  17     1131.94     1147.42     80.35 o 
 -13   1  17      500.25      549.32     68.80 o 
 -12   1  17        2.03       32.35     58.63 o 
 -11   1  17     1282.57     1643.14    133.09 o 
 -10   1  17      185.71      249.71     61.56 o 
  -9   1  17      264.44      395.43     64.66 o 
  -8   1  17      252.55      274.96     47.20 o 
  -7   1  17      465.99      446.69     51.18 o 
  -6   1  17       23.40      -16.09     43.61 o 
  -5   1  17      821.64      808.20     94.24 o 
  -4   1  17        0.45      -64.04     63.12 o 
  -3   1  17     2719.90     2476.17    157.30 o 
  -2   1  17      379.69      440.22    105.39 o 
  -1   1  17      722.31      738.75     94.88 o 
   0   1  17        6.54      134.37     75.24 o 
   1   1  17      880.80      973.46     86.70 o 
   2   1  17      586.87      548.76     78.06 o 
   3   1  17      559.89      519.15    107.00 o 
   4   1  17      386.07      350.86     67.75 o 
   5   1  17      293.97      217.27     71.75 o 
   6   1  17      135.63       76.25     73.35 o 
 -18   2  17      311.95      348.30    104.36 o 
 -17   2  17       17.26       -6.80     69.00 o 
 -16   2  17      103.35       66.36     68.54 o 
 -15   2  17       63.54       33.91     65.46 o 
 -14   2  17      145.90      228.22     56.09 o 
 -13   2  17      851.15     1017.16     89.81 o 
 -12   2  17     1372.23     1605.08    124.43 o 
 -11   2  17      358.02      509.72     93.39 o 
 -10   2  17      929.43      966.10     71.42 o 
  -9   2  17       75.57       52.58     50.85 o 
  -8   2  17     2233.85     2169.87    103.27 o 
  -7   2  17       27.20       -2.07     43.06 o 
  -6   2  17     1754.76     1608.05     84.86 o 
  -5   2  17        0.32      -12.51     45.30 o 
  -4   2  17      756.71      750.93     62.18 o 
  -3   2  17       27.39       46.57     37.99 o 
  -2   2  17     1510.23     1552.35    104.90 o 
  -1   2  17      103.00      141.74     52.92 o 
   0   2  17     2940.14     2881.35    123.39 o 
   1   2  17      949.58      857.92     81.81 o 
   2   2  17      854.29      765.01     71.61 o 
   3   2  17      326.02      261.62     77.53 o 
   4   2  17       70.70      195.77     70.72 o 
   5   2  17       81.08      156.57     61.60 o 
 -17   3  17      425.54      375.90    105.09 o 
 -16   3  17      161.38      176.73     93.40 o 
 -15   3  17       85.09       22.03     84.17 o 
 -14   3  17       14.38       43.20     80.76 o 
 -13   3  17        9.82      -35.77     58.59 o 
 -12   3  17      463.84      502.84     95.22 o 
 -11   3  17      977.42     1217.42     96.71 o 
 -10   3  17      287.03      251.99     63.61 o 
  -9   3  17     2907.37     2678.60    205.18 o 
  -8   3  17       10.58       -8.26     41.23 o 
  -7   3  17      662.45      696.70     71.07 o 
  -6   3  17      436.37      498.35     52.78 o 
  -5   3  17        8.97      -59.36     39.57 o 
  -4   3  17        8.44      -21.01     40.11 o 
  -3   3  17      186.75      205.28     46.41 o 
  -2   3  17       20.54       20.63     41.18 o 
  -1   3  17     1383.62     1515.98     97.58 o 
   0   3  17       87.14      182.09     50.13 o 
   1   3  17      899.79      916.85     71.46 o 
   2   3  17      699.73      824.51     97.26 o 
   3   3  17       12.54      -21.70     84.32 o 
   4   3  17      230.13      176.00     91.70 o 
 -16   4  17      301.25      222.03    100.57 o 
 -15   4  17      178.92      117.17    207.38 o 
 -14   4  17      281.17      243.85    166.89 o 
 -13   4  17       61.23      -26.06     84.76 o 
 -12   4  17       13.75      -27.14     59.98 o 
 -11   4  17       64.17       81.48     61.81 o 
 -10   4  17       39.25       50.85     53.22 o 
  -9   4  17       74.66       27.39     52.78 o 
  -8   4  17       96.54       59.77     53.55 o 
  -7   4  17      346.95      307.64     87.94 o 
  -6   4  17      495.55      514.60     64.34 o 
  -5   4  17       51.52       24.78     46.14 o 
  -4   4  17      649.30      623.73     61.63 o 
  -3   4  17       68.19      158.62     54.65 o 
  -2   4  17      253.08      211.61     47.03 o 
  -1   4  17      159.46      152.08     41.83 o 
   0   4  17       19.96       12.60     40.78 o 
   1   4  17        1.67       28.18     71.75 o 
   2   4  17        9.37       39.78     50.60 o 
   3   4  17       17.19        4.79     66.45 o 
 -13   5  17      429.52      394.48     83.03 o 
 -12   5  17       19.91     -102.19     84.43 o 
 -11   5  17      433.90      512.26     71.45 o 
 -10   5  17      392.08      489.54     70.22 o 
  -9   5  17      290.38      379.56     67.82 o 
  -8   5  17      363.95      362.87     65.91 o 
  -7   5  17      683.05      742.04     75.93 o 
  -6   5  17      222.45      219.17     62.94 o 
  -5   5  17      486.03      547.28     70.52 o 
  -4   5  17       59.15      -15.29     80.96 o 
  -3   5  17      239.82      295.98     56.83 o 
  -2   5  17       62.58       50.36     51.77 o 
  -1   5  17      347.81      370.23     59.94 o 
   0   5  17       97.41      116.12     56.73 o 
   1   5  17      244.95      129.56     56.85 o 
  -8   6  17      256.03      310.55     69.91 o 
  -7   6  17       12.09      -25.23     59.37 o 
  -6   6  17      510.49      608.56     77.52 o 
  -5   6  17       37.68        3.11     60.73 o 
  -4   6  17      598.96      617.17     79.52 o 
 -18   0  18       97.56      113.06    160.01 o 
 -17   0  18      449.48      529.90    176.53 o 
 -16   0  18     2962.61     2988.98    382.51 o 
 -15   0  18      399.03      625.35    104.51 o 
 -14   0  18     3275.11     3267.49    204.72 o 
 -13   0  18      127.92      109.20    110.30 o 
 -12   0  18     2584.34     2531.39    230.09 o 
 -11   0  18      631.70      707.41    134.29 o 
 -10   0  18      859.64     1000.69    148.88 o 
  -9   0  18      178.82      259.89    108.93 o 
  -8   0  18      985.82      965.10    145.54 o 
  -7   0  18     1161.70     1212.68    157.10 o 
  -6   0  18     3590.68     3315.20    267.41 o 
  -5   0  18       32.80       72.40    101.18 o 
  -4   0  18     3723.08     3244.61    267.68 o 
  -3   0  18     1245.45     1436.79    171.26 o 
  -2   0  18      930.73      660.49    134.10 o 
  -1   0  18      174.66      192.65    109.71 o 
   0   0  18      443.48      521.05    124.30 o 
   1   0  18      437.43      474.41    123.40 o 
   2   0  18     1838.59     1919.60    149.02 o 
   3   0  18       39.08      -28.98     81.47 o 
   4   0  18     1090.56      904.13    175.01 o 
   5   0  18      174.80      191.25     88.47 o 
 -18   1  18      529.09      293.75    189.11 o 
 -17   1  18       49.23       16.16    151.71 o 
 -16   1  18      431.39      564.23     81.25 o 
 -15   1  18      765.14      962.79     95.25 o 
 -14   1  18      213.05      176.57     54.86 o 
 -13   1  18      920.23     1116.27     78.44 o 
 -12   1  18        2.08      -65.74     58.15 o 
 -11   1  18       32.96       -7.89     57.55 o 
 -10   1  18       17.83        1.50     55.37 o 
  -9   1  18       77.72       55.66     71.81 o 
  -8   1  18      622.91      789.89     95.43 o 
  -7   1  18     1780.97     1940.03    140.45 o 
  -6   1  18        1.39       46.12     68.49 o 
  -5   1  18     1867.13     1785.10    202.42 o 
  -4   1  18        7.43       29.88     71.60 o 
  -3   1  18      507.39      665.89     94.47 o 
  -2   1  18      323.97      462.64     87.93 o 
  -1   1  18       66.74       35.57     73.67 o 
   0   1  18      140.87      227.67     66.35 o 
   1   1  18      160.52       93.65     65.24 o 
   2   1  18       53.47        8.58     64.38 o 
   3   1  18      122.04       83.72    143.81 o 
   4   1  18      252.25      327.69     64.89 o 
   5   1  18      499.04      388.88     90.71 o 
 -17   2  18       94.43      -15.87     70.70 o 
 -16   2  18        5.01      -14.67     67.20 o 
 -15   2  18       36.67       20.05     64.58 o 
 -14   2  18      270.30      311.77     61.05 o 
 -13   2  18       39.31       93.33     52.99 o 
 -12   2  18      482.55      420.02     74.31 o 
 -11   2  18      457.54      428.55     73.98 o 
 -10   2  18        0.47      -33.24     60.64 o 
  -9   2  18      166.41      157.72     49.93 o 
  -8   2  18        3.84       28.98     45.49 o 
  -7   2  18       25.20      -14.40     54.52 o 
  -6   2  18       55.56       72.93     45.37 o 
  -5   2  18       34.37       46.84     48.20 o 
  -4   2  18       45.61       15.31     73.02 o 
  -3   2  18      261.21      241.80     80.90 o 
  -2   2  18      146.39      160.79     81.30 o 
  -1   2  18      101.89       99.06     67.71 o 
   0   2  18        3.22       -2.32     63.25 o 
   1   2  18       57.33       18.63     71.09 o 
   2   2  18       12.25       80.03     57.91 o 
   3   2  18       46.26        9.43     87.23 o 
   4   2  18       33.33      -24.79     80.55 o 
 -16   3  18       22.63       14.50     90.34 o 
 -15   3  18      380.36      464.44    103.49 o 
 -14   3  18        1.32      -23.63     79.07 o 
 -13   3  18      304.43      388.57     72.41 o 
 -12   3  18       19.54      -26.24     63.00 o 
 -11   3  18     1396.47     1519.56     93.47 o 
 -10   3  18      583.97      710.76     92.00 o 
  -9   3  18      647.36      755.30     85.52 o 
  -8   3  18        8.87       37.42     47.09 o 
  -7   3  18      988.94      985.90     78.34 o 
  -6   3  18        7.85      -30.77     41.79 o 
  -5   3  18      798.27      913.80     66.05 o 
  -4   3  18      779.63      829.13     63.92 o 
  -3   3  18     1705.70     1599.20     81.99 o 
  -2   3  18       95.45       78.79     67.30 o 
  -1   3  18      755.22      761.84     88.05 o 
   0   3  18      272.29      325.54     76.41 o 
   1   3  18      645.51      580.68     85.99 o 
   2   3  18      186.61      347.42     79.37 o 
   3   3  18       89.31       42.71    107.87 o 
 -15   4  18       71.41       14.83     91.21 o 
 -14   4  18      222.29      233.60     97.74 o 
 -13   4  18        5.61      -40.91     80.75 o 
 -12   4  18      715.48      820.84     90.13 o 
 -11   4  18        1.76      -41.02     59.74 o 
 -10   4  18      656.75      737.32     87.57 o 
  -9   4  18       11.64       30.99     53.77 o 
  -8   4  18      841.01      926.17     79.10 o 
  -7   4  18        8.08      -14.38     47.36 o 
  -6   4  18     1122.95     1158.02     76.22 o 
  -5   4  18      285.88      204.70     51.78 o 
  -4   4  18      492.41      421.82     69.63 o 
  -3   4  18      253.65      155.15     46.00 o 
  -2   4  18      476.37      444.43     55.18 o 
  -1   4  18      173.50      223.48     52.96 o 
   0   4  18      513.11      427.48     61.13 o 
   1   4  18       91.50       52.06     56.21 o 
 -12   5  18      184.01      237.33    145.48 o 
 -11   5  18       48.38        3.95     60.35 o 
 -10   5  18      252.35      255.82     67.18 o 
  -9   5  18       17.23      -41.70     57.65 o 
  -8   5  18       20.98       37.77     59.32 o 
  -7   5  18      290.23      340.02     67.17 o 
  -6   5  18       36.63       31.13     59.29 o 
  -5   5  18      218.19      235.66     62.93 o 
  -4   5  18      133.60      141.90     55.23 o 
  -3   5  18       12.51      -24.04     50.01 o 
  -2   5  18      173.72      134.80     56.94 o 
 -17   1  19      382.03      305.26    103.35 o 
 -16   1  19       91.00       54.96     90.44 o 
 -15   1  19      332.49      282.17     62.68 o 
 -14   1  19       49.31       95.71     53.60 o 
 -13   1  19     1045.88     1095.37     79.78 o 
 -12   1  19      357.40      335.77    103.68 o 
 -11   1  19      794.86      950.50    107.58 o 
 -10   1  19       49.17       27.42     81.85 o 
  -9   1  19      726.93      757.75    100.48 o 
  -8   1  19      139.81       91.20     75.37 o 
  -7   1  19      684.51      827.38    102.59 o 
  -6   1  19      157.09       59.19     76.52 o 
  -5   1  19      405.54      480.19     87.10 o 
  -4   1  19      241.88      200.44     81.12 o 
  -3   1  19     1242.15     1156.69    116.43 o 
  -2   1  19        2.43      119.97     78.04 o 
  -1   1  19      146.03      226.76     89.70 o 
   0   1  19      224.29      260.83     73.32 o 
   1   1  19       94.43      100.28    110.93 o 
   2   1  19      410.70      366.91     77.72 o 
   3   1  19      211.83      143.26     78.52 o 
 -16   2  19      296.28      333.44     79.03 o 
 -15   2  19        4.24      118.92     68.50 o 
 -14   2  19      132.33       84.03     57.62 o 
 -13   2  19      583.77      686.64     87.04 o 
 -12   2  19      545.54      567.88     81.85 o 
 -11   2  19       28.89      -86.69     60.53 o 
 -10   2  19     1714.98     1881.11    152.19 o 
  -9   2  19       77.39       97.29     50.49 o 
  -8   2  19     1876.04     2088.00    118.53 o 
  -7   2  19      389.67      469.76     92.66 o 
  -6   2  19     1238.04     1117.69    138.05 o 
  -5   2  19      116.39        4.05     77.71 o 
  -4   2  19      268.32      317.37     88.63 o 
  -3   2  19      307.13      250.41     86.19 o 
  -2   2  19      733.29      796.37    107.67 o 
  -1   2  19      119.67       50.74     79.81 o 
   0   2  19     1280.25     1108.03    129.42 o 
   1   2  19      724.52      775.93    109.54 o 
   2   2  19      484.46      469.67    120.29 o 
 -15   3  19       30.20       11.01     72.13 o 
 -14   3  19      206.21      299.56     77.04 o 
 -13   3  19        9.03       10.16     70.72 o 
 -12   3  19        0.07      -55.96     65.40 o 
 -11   3  19     1689.75     1844.00    104.03 o 
 -10   3  19       10.73      -49.74     36.72 o 
  -9   3  19      737.67      838.11     75.01 o 
  -8   3  19       20.91       44.39     52.59 o 
  -7   3  19      335.08      325.99     58.51 o 
  -6   3  19      466.61      622.51     67.11 o 
  -5   3  19       77.72       73.70     46.32 o 
  -4   3  19        3.09       33.83     68.34 o 
  -3   3  19      107.65      126.87     71.22 o 
  -2   3  19        2.54      -62.33     68.69 o 
  -1   3  19      871.26      993.30     98.82 o 
   0   3  19       58.45      -67.94     69.70 o 
   1   3  19      600.69      649.20     90.36 o 
 -13   4  19        4.58      152.34    153.95 o 
 -12   4  19       28.03       11.25     77.29 o 
 -11   4  19       27.29       59.63     66.51 o 
 -10   4  19      103.12      136.52     68.39 o 
  -9   4  19      123.04       59.02     59.32 o 
  -8   4  19      160.50      125.40     53.30 o 
  -7   4  19      166.62      214.73     54.88 o 
  -6   4  19      575.79      599.59     77.34 o 
  -5   4  19        9.23       60.18     32.56 o 
  -4   4  19      191.87      177.78     49.67 o 
  -3   4  19       69.72       75.02     50.81 o 
  -2   4  19      116.55      116.30     51.89 o 
  -1   4  19       13.29       55.55     74.98 o 
  -9   5  19      121.42      158.51     65.14 o 
  -8   5  19       24.63       -0.63     60.66 o 
  -7   5  19      274.20      237.58     65.13 o 
  -6   5  19       52.34      -19.30     51.57 o 
  -5   5  19      632.94      830.79     82.07 o 
 -16   0  20     1297.63     1564.24    196.23 o 
 -15   0  20      153.09      266.66    128.79 o 
 -14   0  20     1843.22     2291.78    230.17 o 
 -13   0  20        4.91       -7.39    113.21 o 
 -12   0  20     3036.08     3114.33    270.59 o 
 -11   0  20      321.26      408.62    126.47 o 
 -10   0  20      355.25      399.73    124.38 o 
  -9   0  20      155.74      232.45    112.86 o 
  -8   0  20      487.13      415.27    127.02 o 
  -7   0  20        2.33     -143.30     98.66 o 
  -6   0  20     1735.29     1730.39    196.39 o 
  -5   0  20       83.75      150.69    116.09 o 
  -4   0  20     1012.21     1087.08    163.90 o 
  -3   0  20     1724.11     1975.73    209.91 o 
  -2   0  20      372.61      415.07    127.53 o 
  -1   0  20      130.40       43.14    114.08 o 
   0   0  20      237.65      440.75    137.12 o 
   1   0  20       84.45      228.22    116.95 o 
   2   0  20      128.57       73.34     91.31 o 
 -16   1  20        0.81      -85.81    122.10 o 
 -15   1  20      815.86     1029.89    116.73 o 
 -14   1  20       58.90       71.22     84.95 o 
 -13   1  20      502.93      514.70     99.28 o 
 -12   1  20      215.72      295.62     89.36 o 
 -11   1  20      309.45      451.39     95.11 o 
 -10   1  20      407.50      367.89     89.76 o 
  -9   1  20      161.05      171.79    110.29 o 
  -8   1  20        5.38     -111.91     74.61 o 
  -7   1  20      652.63      646.04     99.93 o 
  -6   1  20       32.63       48.50     77.93 o 
  -5   1  20      610.28      579.75     96.60 o 
  -4   1  20      146.27      153.33     83.68 o 
  -3   1  20        3.66      -32.06     77.97 o 
  -2   1  20      828.93      701.41    104.32 o 
  -1   1  20        5.90      103.00     67.78 o 
   0   1  20      124.76      132.85     72.04 o 
   1   1  20       35.64      -52.39     93.90 o 
 -15   2  20       11.43       34.85     70.99 o 
 -14   2  20        6.00      -57.82     53.70 o 
 -13   2  20      165.67      176.85     74.20 o 
 -12   2  20       32.67        3.58     82.60 o 
 -11   2  20        0.01       21.25     80.14 o 
 -10   2  20      232.70      261.47     89.36 o 
  -9   2  20      296.01      264.42     90.84 o 
  -8   2  20       19.65       17.23     78.46 o 
  -7   2  20      143.58      185.44     83.88 o 
  -6   2  20       25.29       43.09     81.15 o 
  -5   2  20      184.10      160.54     85.31 o 
  -4   2  20      235.15      318.93     91.10 o 
  -3   2  20      152.67      221.61     89.68 o 
  -2   2  20        2.33       38.10    134.10 o 
  -1   2  20       78.97      175.44    102.72 o 
   0   2  20        0.89      -27.29     85.96 o 
   1   2  20       92.64      141.75     91.79 o 
 -14   3  20        5.51      -66.35     57.18 o 
 -13   3  20      766.67      838.11     97.75 o 
 -12   3  20       45.60       52.17     71.41 o 
 -11   3  20      494.56      655.73     69.93 o 
 -10   3  20       50.21       35.22     56.81 o 
  -9   3  20      379.82      397.22     66.90 o 
  -8   3  20       29.66       19.45     60.88 o 
  -7   3  20      599.13      807.87    111.24 o 
  -6   3  20      119.28      115.18    149.10 o 
  -5   3  20      321.82      302.12     93.63 o 
  -4   3  20      205.51      302.17     94.44 o 
  -3   3  20      312.35      237.63     80.45 o 
  -2   3  20       22.24       30.43     74.88 o 
  -1   3  20      348.16      367.97     85.54 o 
 -11   4  20      394.32      452.32     74.27 o 
 -10   4  20      926.32     1130.33     89.06 o 
  -9   4  20       22.40       38.73     57.06 o 
  -8   4  20      246.35      171.28     54.03 o 
  -7   4  20       43.61       11.77     35.85 o 
  -6   4  20      500.14      573.91     65.03 o 
  -5   4  20      337.90      329.75     59.93 o 
  -4   4  20      417.37      406.56     87.35 o 
 -15   1  21      235.41      115.80     91.79 o 
 -14   1  21       11.02       39.52     88.52 o 
 -13   1  21      642.16      719.32    110.07 o 
 -12   1  21       96.84      -59.91    113.12 o 
 -11   1  21      428.04      457.36     98.68 o 
 -10   1  21      417.48      313.83    166.50 o 
  -9   1  21      231.37      234.33     88.85 o 
  -8   1  21      496.68      477.71     99.58 o 
  -7   1  21      181.43      265.44     88.79 o 
  -6   1  21      546.71      568.05     98.43 o 
  -5   1  21      357.37      259.16     89.97 o 
  -4   1  21      153.39      306.43     91.98 o 
  -3   1  21        3.50     -136.35    100.59 o 
  -2   1  21      523.26      635.12    108.12 o 
  -1   1  21       68.59      116.13     89.36 o 
 -14   2  21      223.85      303.74     72.01 o 
 -13   2  21       27.14       -6.10     84.03 o 
 -12   2  21      445.00      388.04    115.93 o 
 -11   2  21       99.96      160.13     87.97 o 
 -10   2  21      736.78      628.76    104.79 o 
  -9   2  21      405.43      439.64    145.97 o 
  -8   2  21      289.49      267.82     92.92 o 
  -7   2  21      862.58      953.30    117.26 o 
  -6   2  21       56.04      -31.43     83.17 o 
  -5   2  21      431.89      394.35    100.03 o 
  -4   2  21       40.61       54.55     87.24 o 
  -3   2  21      348.91      338.25     97.23 o 
  -2   2  21      557.63      697.52    112.29 o 
 -12   3  21        3.98     -101.65     70.21 o 
 -11   3  21      733.59      745.00    114.80 o 
 -10   3  21        4.94     -146.70     97.80 o 
  -9   3  21      153.61      286.32     98.98 o 
  -8   3  21        5.40      -94.94     84.42 o 
  -7   3  21        1.67      -51.55     85.99 o 
  -6   3  21      151.42       75.15     93.07 o 
  -5   3  21       41.46       29.14     97.05 o 
  -4   3  21      110.65      -30.87     90.37 o 
 -13   0  22      423.16      534.85    154.54 o 
 -12   0  22      976.92     1294.36    190.61 o 
 -11   0  22      142.13      361.63    138.26 o 
 -10   0  22       16.08       72.04    123.52 o 
  -9   0  22      658.37      757.54    159.62 o 
  -8   0  22      370.02      262.06    132.76 o 
  -7   0  22      460.96      355.61    136.77 o 
  -6   0  22      993.08     1043.51    173.97 o 
  -5   0  22      834.77      795.34    160.80 o 
  -4   0  22      956.19      915.31    166.54 o 
  -3   0  22      244.38      409.29    140.62 o 
 -13   1  22      185.59      200.27     95.21 o 
 -12   1  22      585.14      583.04    107.61 o 
 -11   1  22      217.11      210.57     93.74 o 
 -10   1  22      846.14      993.73    122.49 o 
  -9   1  22       43.24       61.94     88.13 o 
  -8   1  22       15.33     -120.92     80.62 o 
  -7   1  22      285.92      358.22     94.69 o 
  -6   1  22       26.74       38.31    158.93 o 
  -5   1  22      437.14      449.89    102.29 o 
  -4   1  22      332.24      306.85     97.39 o 
 -11   2  22       37.86        8.80     88.35 o 
 -10   2  22      278.75      275.76     98.14 o 
  -9   2  22      115.10      114.33     90.77 o 
  -8   2  22      126.84       64.17     90.25 o 
  -7   2  22      298.41      217.01     98.14 o 
  -6   2  22        2.60      -39.93     87.08 o 
  -5   2  22        3.89        2.58    112.51 o 
                                                 
